# Supplementary material for: 2,3,6,7-Tetra­bromo-9-butyl-9H-carbazole
Source: Acta Crystallogr Sect E Struct Rep Online. 2012 Apr 13;68(Pt 5):o1339. doi: 10.1107/S1600536812013761 (PMC3344475; doi:10.1107/S1600536812013761)
Supplement: Supplementary file 1 [file e-68-o1339-sup1.cif]

##############################################################################
#                                                                            #
# This CIF contains the data in a paper accepted for publication in          #
# Acta Crystallographica Section E. It conforms to the requirements of       #
# Notes for Authors for Acta Crystallographica Section E, and has been       #
# peer reviewed under the auspices of the IUCr Commission on Journals.       #
#                                                                            #
# Full details of the Crystallographic Information File format               #
# are given in the paper "The Crystallographic Information File (CIF):       #
# a New Standard Archive File for Crystallography" by S. R. Hall, F. H.      #
# Allen and I. D. Brown [Acta Cryst. (1991), A47, 655-685].                  #
#                                                                            #
# The current version of the core CIF dictionary is obtainable from          #
# ftp://ftp.iucr.org/pub/cif_core.dic.                                       #
#                                                                            #
# Software is freely available for graphical display of the structure(s)     #
# in this CIF. For information consult the CIF software page                 #
# http://www.iucr.org/resources/cif/software.                                #
#                                                                            #
# This file may be used for bona fide research purposes within the           #
# scientific community so long as proper attribution is given to the journal # 
# article from which it was obtained.                                        #
#                                                                            #
##############################################################################
data_I
_audit_creation_method     SHELXL-97
_chemical_name_systematic
;
2,3,6,7-Tetrabromo-9-butyl-9<i>H</i>-carbazole
;
_chemical_name_common     ?
_chemical_formula_moiety     'C16 H13 Br4 N'
_chemical_formula_sum     'C16 H13 Br4 N'
_chemical_formula_iupac     'C16 H13 Br4 N'
_chemical_formula_weight     538.91
_chemical_melting_point     ?
_symmetry_cell_setting     triclinic
_symmetry_space_group_name_H-M     'P -1'
_space_group_name_Hall     '-P 1'
loop_
    _symmetry_equiv_pos_as_xyz
    'x, y, z'
    '-x, -y, -z'
_cell_length_a     8.7127(4)
_cell_length_b     9.5712(4)
_cell_length_c     11.3379(5)
_cell_angle_alpha     87.225(2)
_cell_angle_beta     72.014(2)
_cell_angle_gamma     67.673(2)
_cell_volume     829.30(6)
_cell_formula_units_Z     2
_cell_measurement_reflns_used     3816
_cell_measurement_theta_min     2.31
_cell_measurement_theta_max     27.50
_cell_measurement_temperature     293(2)
_exptl_crystal_description     block
_exptl_crystal_colour     colourless
_exptl_crystal_size_max     0.30
_exptl_crystal_size_mid     0.25
_exptl_crystal_size_min     0.20
_exptl_crystal_density_diffrn     2.158
_exptl_crystal_density_meas     ?
_exptl_crystal_density_method     'not measured'
_exptl_crystal_F_000     512
_exptl_absorpt_coefficient_mu     9.698
_exptl_absorpt_correction_type     multi-scan
_exptl_absorpt_process_details     '(SADABS; Bruker, 2004)'
_exptl_absorpt_correction_T_min     0.1589
_exptl_absorpt_correction_T_max     0.2472
_exptl_special_details     ?
_diffrn_ambient_temperature     293(2)
_diffrn_radiation_type     MoK\a
_diffrn_radiation_wavelength     0.71073
_diffrn_radiation_source     'fine-focus sealed tube'
_diffrn_radiation_monochromator     graphite
_diffrn_measurement_device_type     'Bruker Kappa APEXII CCD'
_diffrn_measurement_method     '\w and \f scan'
_diffrn_detector_area_resol_mean     ?
_diffrn_reflns_number     18599
_diffrn_reflns_av_R_equivalents     0.0497
_diffrn_reflns_av_sigmaI/netI     0.0461
_diffrn_reflns_theta_min     2.31
_diffrn_reflns_theta_max     27.50
_diffrn_reflns_theta_full     27.50
_diffrn_measured_fraction_theta_max     0.999
_diffrn_measured_fraction_theta_full     0.999
_diffrn_reflns_limit_h_min     -11
_diffrn_reflns_limit_h_max     11
_diffrn_reflns_limit_k_min     -12
_diffrn_reflns_limit_k_max     12
_diffrn_reflns_limit_l_min     -14
_diffrn_reflns_limit_l_max     14
_diffrn_standards_number     ?
_diffrn_standards_interval_count     ?
_diffrn_standards_interval_time     ?
_diffrn_standards_decay_%     ?
_refine_special_details
;
Refinement of <i>F</i>^2^ against ALL reflections. The weighted <i>R</i>-factor
<i>wR</i> and goodness of fit <i>S</i> are based on <i>F</i>^2^, conventional
<i>R</i>-factors <i>R</i> are based on <i>F</i>, with <i>F</i> set to zero for
negative <i>F</i>^2^. The threshold expression of <i>F</i>^2^ >
\s(<i>F</i>^2^) is used only for calculating <i>R</i>-factors(gt) <i>etc</i>.
and is not relevant to the choice of reflections for refinement.
<i>R</i>-factors based on <i>F</i>^2^ are statistically about twice as large
as those based on <i>F</i>, and <i>R</i>- factors based on ALL data will be
even larger.
;
_reflns_number_total     3816
_reflns_number_gt     2739
_reflns_threshold_expression     I>2sigma(I)
_refine_ls_structure_factor_coef     Fsqd
_refine_ls_matrix_type     full
_refine_ls_R_factor_all     0.0643
_refine_ls_R_factor_gt     0.0378
_refine_ls_wR_factor_gt     0.0842
_refine_ls_wR_factor_ref     0.0924
_refine_ls_goodness_of_fit_ref     1.045
_refine_ls_restrained_S_all     1.045
_refine_ls_number_reflns     3816
_refine_ls_number_parameters     190
_refine_ls_number_restraints     0
_refine_ls_hydrogen_treatment     constr
_refine_ls_weighting_scheme     calc
_refine_ls_weighting_details
         'calc w=1/[\s^2^(Fo^2^)+(0.0467P)^2^+0.1503P] where P=(Fo^2^+2Fc^2^)/3'
_atom_sites_solution_hydrogens     geom
_atom_sites_solution_primary     direct
_atom_sites_solution_secondary     difmap
_refine_ls_shift/su_max     0.000
_refine_ls_shift/su_mean     0.000
_refine_diff_density_max     0.447
_refine_diff_density_min     -1.031
_refine_ls_extinction_method     none
_refine_ls_extinction_coef     ?
loop_
    _atom_type_symbol
    _atom_type_description
    _atom_type_scat_dispersion_real
    _atom_type_scat_dispersion_imag
    _atom_type_scat_source
    'C' 'C' 0.0033 0.0016
                         'International Tables Vol C Tables 4.2.6.8 and 6.1.1.4'
    'H' 'H' 0.0000 0.0000
                         'International Tables Vol C Tables 4.2.6.8 and 6.1.1.4'
    'N' 'N' 0.0061 0.0033
                         'International Tables Vol C Tables 4.2.6.8 and 6.1.1.4'
    'Br' 'Br' -0.2901 2.4595
                         'International Tables Vol C Tables 4.2.6.8 and 6.1.1.4'
_computing_data_collection     'APEX2 (Bruker, 2004)'
_computing_cell_refinement     'APEX2 and SAINT (Bruker, 2004)'
_computing_data_reduction     'SAINT and XPREP (Bruker, 2004)'
_computing_structure_solution     'SIR92 (Altomare <i>et al.</i>, 1994)'
_computing_structure_refinement     'SHELXL97 (Sheldrick, 2008)'
_computing_molecular_graphics
             'ORTEP-3 (Farrugia, 1997) and Mercury (Macrae <i>et al.</i>, 2008)'
_computing_publication_material     'PLATON (Spek, 2009)'
loop_
    _atom_site_type_symbol
    _atom_site_label
    _atom_site_fract_x
    _atom_site_fract_y
    _atom_site_fract_z
    _atom_site_U_iso_or_equiv
    _atom_site_adp_type
    _atom_site_calc_flag
    _atom_site_refinement_flags
    _atom_site_occupancy
    _atom_site_symmetry_multiplicity
    _atom_site_disorder_assembly
    _atom_site_disorder_group
    C C11 -0.0404(4) 0.8421(4) -0.2274(3) 0.0339(8) Uani d . 1 1 . .
    C C13 0.2397(4) 0.2502(4) -0.2560(3) 0.0367(9) Uani d . 1 1 . .
    H H13A 0.1541 0.2705 -0.2992 0.044 Uiso calc R 1 1 . .
    H H13B 0.2257 0.1748 -0.1979 0.044 Uiso calc R 1 1 . .
    C C14 0.4196(5) 0.1866(4) -0.3490(3) 0.0399(9) Uani d . 1 1 . .
    H H14A 0.4358 0.0914 -0.3874 0.048 Uiso calc R 1 1 . .
    H H14B 0.5046 0.1647 -0.3051 0.048 Uiso calc R 1 1 . .
    C C15 0.4566(5) 0.2883(4) -0.4502(4) 0.0399(9) Uani d . 1 1 . .
    H H15A 0.3721 0.3101 -0.4946 0.048 Uiso calc R 1 1 . .
    H H15B 0.4406 0.3836 -0.4121 0.048 Uiso calc R 1 1 . .
    C C16 0.6373(6) 0.2225(5) -0.5420(4) 0.0609(12) Uani d . 1 1 . .
    H H16A 0.6519 0.2930 -0.6034 0.091 Uiso calc R 1 1 . .
    H H16B 0.6535 0.1295 -0.5819 0.091 Uiso calc R 1 1 . .
    H H16C 0.7221 0.2030 -0.4993 0.091 Uiso calc R 1 1 . .
    Br Br4 -0.14241(6) 1.05229(4) -0.23930(4) 0.05545(15) Uani d . 1 1 . .
    C C1 0.2321(4) 0.5848(4) 0.0618(3) 0.0327(8) Uani d . 1 1 . .
    H H1 0.1932 0.6854 0.0910 0.039 Uiso calc R 1 1 . .
    C C2 0.3235(4) 0.4702(4) 0.1212(3) 0.0335(8) Uani d . 1 1 . .
    C C3 0.3859(4) 0.3180(4) 0.0743(3) 0.0352(8) Uani d . 1 1 . .
    C C4 0.3534(4) 0.2801(4) -0.0269(3) 0.0322(8) Uani d . 1 1 . .
    H H4 0.3945 0.1794 -0.0565 0.039 Uiso calc R 1 1 . .
    C C5 0.2565(4) 0.3966(4) -0.0850(3) 0.0291(8) Uani d . 1 1 . .
    C C6 0.1984(4) 0.5490(4) -0.0424(3) 0.0301(8) Uani d . 1 1 . .
    C C7 0.1094(4) 0.6384(3) -0.1249(3) 0.0293(7) Uani d . 1 1 . .
    C C8 0.1159(4) 0.5363(4) -0.2117(3) 0.0296(8) Uani d . 1 1 . .
    C C9 0.0450(4) 0.5845(4) -0.3070(3) 0.0320(8) Uani d . 1 1 . .
    H H9 0.0498 0.5156 -0.3644 0.038 Uiso calc R 1 1 . .
    C C10 -0.0330(4) 0.7382(4) -0.3138(3) 0.0329(8) Uani d . 1 1 . .
    C C12 0.0301(4) 0.7926(4) -0.1317(3) 0.0341(8) Uani d . 1 1 . .
    H H12 0.0241 0.8614 -0.0735 0.041 Uiso calc R 1 1 . .
    N N 0.2045(4) 0.3899(3) -0.1862(3) 0.0329(7) Uani d . 1 1 . .
    Br Br1 0.35722(6) 0.52290(5) 0.26623(4) 0.05058(14) Uani d . 1 1 . .
    Br Br2 -0.11763(6) 0.80537(5) -0.44827(4) 0.05302(15) Uani d . 1 1 . .
    Br Br3 0.52215(6) 0.16149(5) 0.15025(4) 0.05527(15) Uani d . 1 1 . .
loop_
    _atom_site_aniso_label
    _atom_site_aniso_U_11
    _atom_site_aniso_U_22
    _atom_site_aniso_U_33
    _atom_site_aniso_U_12
    _atom_site_aniso_U_13
    _atom_site_aniso_U_23
    C11 0.0365(19) 0.0273(17) 0.035(2) -0.0103(14) -0.0101(17) 0.0067(15)
    C13 0.048(2) 0.0304(18) 0.035(2) -0.0173(16) -0.0147(18) 0.0008(16)
    C14 0.051(2) 0.0328(19) 0.034(2) -0.0114(16) -0.0158(18) -0.0008(16)
    C15 0.042(2) 0.045(2) 0.035(2) -0.0163(16) -0.0166(18) 0.0065(17)
    C16 0.050(3) 0.080(3) 0.045(3) -0.022(2) -0.009(2) 0.005(2)
    Br4 0.0757(3) 0.0309(2) 0.0614(3) -0.01020(19) -0.0373(2) 0.00839(19)
    C1 0.0383(19) 0.0312(18) 0.028(2) -0.0129(15) -0.0097(16) 0.0024(15)
    C2 0.0368(19) 0.043(2) 0.024(2) -0.0184(15) -0.0104(16) 0.0041(16)
    C3 0.039(2) 0.0337(19) 0.033(2) -0.0146(15) -0.0119(17) 0.0107(16)
    C4 0.0382(19) 0.0265(17) 0.030(2) -0.0112(14) -0.0104(16) 0.0064(15)
    C5 0.0330(18) 0.0304(17) 0.024(2) -0.0150(14) -0.0054(15) 0.0014(14)
    C6 0.0320(18) 0.0294(17) 0.027(2) -0.0111(13) -0.0071(15) 0.0046(14)
    C7 0.0314(18) 0.0302(17) 0.025(2) -0.0108(14) -0.0083(15) 0.0050(15)
    C8 0.0307(18) 0.0315(17) 0.026(2) -0.0140(14) -0.0061(15) 0.0039(15)
    C9 0.0376(19) 0.0355(19) 0.025(2) -0.0147(15) -0.0113(16) 0.0007(15)
    C10 0.0319(18) 0.041(2) 0.025(2) -0.0122(15) -0.0118(15) 0.0089(16)
    C12 0.0388(19) 0.0325(18) 0.029(2) -0.0122(15) -0.0100(17) 0.0018(15)
    N 0.0401(16) 0.0292(15) 0.0285(18) -0.0110(12) -0.0124(14) 0.0014(12)
    Br1 0.0693(3) 0.0567(3) 0.0358(3) -0.0256(2) -0.0287(2) 0.00626(19)
    Br2 0.0665(3) 0.0530(3) 0.0447(3) -0.0154(2) -0.0350(2) 0.0109(2)
    Br3 0.0703(3) 0.0449(2) 0.0528(3) -0.0126(2) -0.0362(2) 0.0171(2)
_geom_special_details
;
All e.s.d.'s (except the e.s.d. in the dihedral angle between two l.s. planes)
are estimated using the full covariance matrix. The cell e.s.d.'s are taken
into account individually in the estimation of e.s.d.'s in distances, angles
and torsion angles; correlations between e.s.d.'s in cell parameters are only
used when they are defined by crystal symmetry. An approximate (isotropic)
treatment of cell e.s.d.'s is used for estimating e.s.d.'s involving l.s.
planes.
;
loop_
    _geom_bond_atom_site_label_1
    _geom_bond_atom_site_label_2
    _geom_bond_site_symmetry_2
    _geom_bond_distance
    _geom_bond_publ_flag
    C11 C12 . 1.386(5) ?
    C11 C10 . 1.400(5) ?
    C11 Br4 . 1.883(3) ?
    C13 N . 1.466(4) ?
    C13 C14 . 1.502(5) ?
    C13 H13A . 0.9700 ?
    C13 H13B . 0.9700 ?
    C14 C15 . 1.507(5) ?
    C14 H14A . 0.9700 ?
    C14 H14B . 0.9700 ?
    C15 C16 . 1.502(5) ?
    C15 H15A . 0.9700 ?
    C15 H15B . 0.9700 ?
    C16 H16A . 0.9600 ?
    C16 H16B . 0.9600 ?
    C16 H16C . 0.9600 ?
    C1 C2 . 1.374(5) ?
    C1 C6 . 1.389(5) ?
    C1 H1 . 0.9300 ?
    C2 C3 . 1.413(5) ?
    C2 Br1 . 1.880(4) ?
    C3 C4 . 1.359(5) ?
    C3 Br3 . 1.884(3) ?
    C4 C5 . 1.396(5) ?
    C4 H4 . 0.9300 ?
    C5 N . 1.370(4) ?
    C5 C6 . 1.405(4) ?
    C6 C7 . 1.440(5) ?
    C7 C12 . 1.382(5) ?
    C7 C8 . 1.394(5) ?
    C8 C9 . 1.381(5) ?
    C8 N . 1.386(4) ?
    C9 C10 . 1.376(5) ?
    C9 H9 . 0.9300 ?
    C10 Br2 . 1.876(4) ?
    C12 H12 . 0.9300 ?
loop_
    _geom_angle_atom_site_label_1
    _geom_angle_atom_site_label_2
    _geom_angle_atom_site_label_3
    _geom_angle_site_symmetry_1
    _geom_angle_site_symmetry_3
    _geom_angle
    _geom_angle_publ_flag
    C12 C11 C10 . . 120.7(3) ?
    C12 C11 Br4 . . 118.2(3) ?
    C10 C11 Br4 . . 121.1(3) ?
    N C13 C14 . . 113.3(3) ?
    N C13 H13A . . 108.9 ?
    C14 C13 H13A . . 108.9 ?
    N C13 H13B . . 108.9 ?
    C14 C13 H13B . . 108.9 ?
    H13A C13 H13B . . 107.7 ?
    C13 C14 C15 . . 114.9(3) ?
    C13 C14 H14A . . 108.6 ?
    C15 C14 H14A . . 108.6 ?
    C13 C14 H14B . . 108.6 ?
    C15 C14 H14B . . 108.6 ?
    H14A C14 H14B . . 107.5 ?
    C16 C15 C14 . . 113.9(3) ?
    C16 C15 H15A . . 108.8 ?
    C14 C15 H15A . . 108.8 ?
    C16 C15 H15B . . 108.8 ?
    C14 C15 H15B . . 108.8 ?
    H15A C15 H15B . . 107.7 ?
    C15 C16 H16A . . 109.5 ?
    C15 C16 H16B . . 109.5 ?
    H16A C16 H16B . . 109.5 ?
    C15 C16 H16C . . 109.5 ?
    H16A C16 H16C . . 109.5 ?
    H16B C16 H16C . . 109.5 ?
    C2 C1 C6 . . 119.4(3) ?
    C2 C1 H1 . . 120.3 ?
    C6 C1 H1 . . 120.3 ?
    C1 C2 C3 . . 119.9(3) ?
    C1 C2 Br1 . . 118.0(3) ?
    C3 C2 Br1 . . 122.0(3) ?
    C4 C3 C2 . . 121.8(3) ?
    C4 C3 Br3 . . 118.2(3) ?
    C2 C3 Br3 . . 120.0(3) ?
    C3 C4 C5 . . 118.1(3) ?
    C3 C4 H4 . . 121.0 ?
    C5 C4 H4 . . 121.0 ?
    N C5 C4 . . 129.9(3) ?
    N C5 C6 . . 109.0(3) ?
    C4 C5 C6 . . 121.0(3) ?
    C1 C6 C5 . . 119.8(3) ?
    C1 C6 C7 . . 133.6(3) ?
    C5 C6 C7 . . 106.6(3) ?
    C12 C7 C8 . . 120.4(3) ?
    C12 C7 C6 . . 133.1(3) ?
    C8 C7 C6 . . 106.5(3) ?
    C9 C8 N . . 129.0(3) ?
    C9 C8 C7 . . 121.8(3) ?
    N C8 C7 . . 109.2(3) ?
    C10 C9 C8 . . 117.6(3) ?
    C10 C9 H9 . . 121.2 ?
    C8 C9 H9 . . 121.2 ?
    C9 C10 C11 . . 121.3(3) ?
    C9 C10 Br2 . . 118.1(3) ?
    C11 C10 Br2 . . 120.6(3) ?
    C7 C12 C11 . . 118.2(3) ?
    C7 C12 H12 . . 120.9 ?
    C11 C12 H12 . . 120.9 ?
    C5 N C8 . . 108.6(3) ?
    C5 N C13 . . 125.1(3) ?
    C8 N C13 . . 126.2(3) ?
loop_
    _geom_torsion_atom_site_label_1
    _geom_torsion_atom_site_label_2
    _geom_torsion_atom_site_label_3
    _geom_torsion_atom_site_label_4
    _geom_torsion_site_symmetry_1
    _geom_torsion_site_symmetry_2
    _geom_torsion_site_symmetry_3
    _geom_torsion_site_symmetry_4
    _geom_torsion
    _geom_torsion_publ_flag
    N C13 C14 C15 . . . . -62.0(4) ?
    C13 C14 C15 C16 . . . . 179.9(3) ?
    C6 C1 C2 C3 . . . . 1.6(5) ?
    C6 C1 C2 Br1 . . . . -177.2(2) ?
    C1 C2 C3 C4 . . . . -2.2(5) ?
    Br1 C2 C3 C4 . . . . 176.5(3) ?
    C1 C2 C3 Br3 . . . . 176.5(3) ?
    Br1 C2 C3 Br3 . . . . -4.7(4) ?
    C2 C3 C4 C5 . . . . 0.5(5) ?
    Br3 C3 C4 C5 . . . . -178.3(2) ?
    C3 C4 C5 N . . . . -179.3(3) ?
    C3 C4 C5 C6 . . . . 1.7(5) ?
    C2 C1 C6 C5 . . . . 0.6(5) ?
    C2 C1 C6 C7 . . . . -179.7(4) ?
    N C5 C6 C1 . . . . 178.6(3) ?
    C4 C5 C6 C1 . . . . -2.3(5) ?
    N C5 C6 C7 . . . . -1.2(4) ?
    C4 C5 C6 C7 . . . . 177.9(3) ?
    C1 C6 C7 C12 . . . . 2.2(7) ?
    C5 C6 C7 C12 . . . . -178.0(4) ?
    C1 C6 C7 C8 . . . . -178.9(4) ?
    C5 C6 C7 C8 . . . . 0.8(4) ?
    C12 C7 C8 C9 . . . . 0.3(5) ?
    C6 C7 C8 C9 . . . . -178.7(3) ?
    C12 C7 C8 N . . . . 178.9(3) ?
    C6 C7 C8 N . . . . -0.2(4) ?
    N C8 C9 C10 . . . . -178.2(3) ?
    C7 C8 C9 C10 . . . . 0.1(5) ?
    C8 C9 C10 C11 . . . . 0.0(5) ?
    C8 C9 C10 Br2 . . . . 176.4(3) ?
    C12 C11 C10 C9 . . . . -0.4(5) ?
    Br4 C11 C10 C9 . . . . 178.5(3) ?
    C12 C11 C10 Br2 . . . . -176.7(3) ?
    Br4 C11 C10 Br2 . . . . 2.3(4) ?
    C8 C7 C12 C11 . . . . -0.7(5) ?
    C6 C7 C12 C11 . . . . 178.0(4) ?
    C10 C11 C12 C7 . . . . 0.8(5) ?
    Br4 C11 C12 C7 . . . . -178.2(2) ?
    C4 C5 N C8 . . . . -177.9(3) ?
    C6 C5 N C8 . . . . 1.1(4) ?
    C4 C5 N C13 . . . . 1.3(6) ?
    C6 C5 N C13 . . . . -179.6(3) ?
    C9 C8 N C5 . . . . 177.8(3) ?
    C7 C8 N C5 . . . . -0.6(4) ?
    C9 C8 N C13 . . . . -1.4(6) ?
    C7 C8 N C13 . . . . -179.8(3) ?
    C14 C13 N C5 . . . . -81.3(4) ?
    C14 C13 N C8 . . . . 97.8(4) ?
_iucr_refine_instructions_details
;
 TITL JT2 in P-1
 CELL  0.71073   8.7127   9.5712  11.3379   87.225   72.014   67.673
 ZERR     2.00   0.0004   0.0004   0.0005    0.002    0.002    0.002
 LATT   1
 SFAC  C    H    N    BR
 UNIT  32   26   2    8
 V =  829.30     F(000) =     512.0   Mu =   9.70 mm-1   Cell Wt =
 1077.83    Rho =  2.158
 MERG   2
 OMIT    -2.00  55.00
 OMIT     0   0   1
 OMIT     1   0   0
 FMAP   2
 PLAN   20
 SIZE     0.20   0.25   0.30
 ACTA
 BOND   $H
 CONF
 WGHT     0.04670     0.15030
 L.S.  15
 FVAR     0.37838
 C11   1   -0.040329    0.842134   -0.227393    11.00000    0.03659    0.02736 =
         0.03475    0.00669   -0.01011   -0.01032
 C13   1    0.239750    0.250176   -0.256041    11.00000    0.04779    0.03037 =
         0.03550    0.00080   -0.01472   -0.01724
 AFIX   23
 H13A  2    0.154096    0.270445   -0.299234    11.00000   -1.20000
 H13B  2    0.225798    0.174791   -0.197909    11.00000   -1.20000
 AFIX    0
 C14   1    0.419546    0.186603   -0.349062    11.00000    0.05078    0.03276 =
         0.03405   -0.00083   -0.01578   -0.01139
 AFIX   23
 H14A  2    0.435827    0.091452   -0.387435    11.00000   -1.20000
 H14B  2    0.504627    0.164688   -0.305159    11.00000   -1.20000
 AFIX    0
 C15   1    0.456665    0.288328   -0.450233    11.00000    0.04234    0.04522 =
         0.03470    0.00648   -0.01666   -0.01632
 AFIX   23
 H15A  2    0.372156    0.310053   -0.494613    11.00000   -1.20000
 H15B  2    0.440675    0.383559   -0.412173    11.00000   -1.20000
 AFIX    0
 C16   1    0.637299    0.222567   -0.542048    11.00000    0.05025    0.08004 =
         0.04529    0.00522   -0.00899   -0.02230
 AFIX   33
 H16A  2    0.651814    0.293090   -0.603476    11.00000   -1.50000
 H16B  2    0.653457    0.129560   -0.581973    11.00000   -1.50000
 H16C  2    0.722084    0.203018   -0.499383    11.00000   -1.50000
 AFIX    0
 BR4   4   -0.142411    1.052292   -0.239300    11.00000    0.07571    0.03087 =
         0.06136    0.00840   -0.03731   -0.01021
 MOLE    1
 C1    1    0.232098    0.584818    0.061768    11.00000    0.03828    0.03123 =
         0.02771    0.00245   -0.00969   -0.01290
 AFIX   43
 H1    2    0.193188    0.685383    0.091015    11.00000   -1.20000
 AFIX    0
 C2    1    0.323478    0.470238    0.121204    11.00000    0.03675    0.04345 =
         0.02359    0.00407   -0.01035   -0.01843
 C3    1    0.385922    0.317995    0.074249    11.00000    0.03866    0.03360 =
         0.03355    0.01072   -0.01183   -0.01460
 C4    1    0.353410    0.280053   -0.026857    11.00000    0.03827    0.02646 =
         0.03003    0.00645   -0.01047   -0.01122
 AFIX   43
 H4    2    0.394506    0.179346   -0.056473    11.00000   -1.20000
 AFIX    0
 C5    1    0.256523    0.396601   -0.085029    11.00000    0.03294    0.03047 =
         0.02386    0.00140   -0.00539   -0.01497
 C6    1    0.198373    0.549036   -0.042426    11.00000    0.03198    0.02944 =
         0.02662    0.00452   -0.00707   -0.01114
 C7    1    0.109431    0.638377   -0.124936    11.00000    0.03139    0.03022 =
         0.02464    0.00497   -0.00833   -0.01079
 C8    1    0.115884    0.536347   -0.211679    11.00000    0.03071    0.03149 =
         0.02621    0.00392   -0.00607   -0.01405
 C9    1    0.045007    0.584533   -0.306985    11.00000    0.03756    0.03555 =
         0.02496    0.00063   -0.01132   -0.01469
 AFIX   43
 H9    2    0.049830    0.515592   -0.364424    11.00000   -1.20000
 AFIX    0
 C10   1   -0.032954    0.738173   -0.313839    11.00000    0.03191    0.04108 =
         0.02541    0.00897   -0.01181   -0.01219
 C12   1    0.030092    0.792660   -0.131670    11.00000    0.03887    0.03248 =
         0.02925    0.00184   -0.01004   -0.01213
 AFIX   43
 H12   2    0.024143    0.861385   -0.073528    11.00000   -1.20000
 AFIX    0
 N     3    0.204505    0.389927   -0.186243    11.00000    0.04012    0.02927 =
         0.02847    0.00132   -0.01236   -0.01099
 BR1   4    0.357218    0.522897    0.266231    11.00000    0.06934    0.05674 =
         0.03580    0.00625   -0.02874   -0.02564
 BR2   4   -0.117629    0.805369   -0.448268    11.00000    0.06650    0.05301 =
         0.04468    0.01088   -0.03497   -0.01537
 BR3   4    0.522152    0.161493    0.150254    11.00000    0.07028    0.04487 =
         0.05286    0.01712   -0.03625   -0.01260
 HKLF    4
REM  JT2 in P-1
REM R1 =  0.0378 for   2739 Fo > 4sig(Fo)  and  0.0643 for all   3816 data
REM    190 parameters refined using      0 restraints
END
;
data_global
_journal_date_recd_electronic     2012-03-03
_journal_date_accepted     2012-03-29
_journal_name_full     'Acta Crystallographica, Section E'
_journal_year     2012
_journal_volume     68
_journal_issue      5
_journal_page_first     o1339
_journal_page_last     o1339
_journal_paper_category     QO
_journal_paper_doi     10.1107/S1600536812013761
_journal_coeditor_code     BX2400
_publ_contact_author_name     'Dr.G.Vasuki'
_publ_contact_author_address
;
Department of Physics
Kunthavai Naachiar Govt.Arts college(W)(Autonomous)
Thanjavur 613 007
India
;
_publ_contact_author_email     'vasuki.arasi@yahoo.com'
_publ_contact_author_fax     '04362 237152'
_publ_contact_author_phone     '9791402323'
_publ_section_title
;
2,3,6,7-Tetrabromo-9-butyl-9<i>H</i>-carbazole
;
loop_
    _publ_author_name
    _publ_author_address
    'J. Josephine Novina'
;
Department of Physics
Idhaya College for Women
Kumbakonam-1
India
;
    'G. Vasuki'
;
Department of Physics
Kunthavai Naachiar Govt. Arts College (W) (Autonomous)
Thanjavur-7
India
;
    'Sushil Kumar'
;
Organic Materials Lab
Department of Chemistry
Indian Institute of Technology Roorkee
Roorkee 247 667
India
;
    'K. R. Justin Thomas'
;
Organic Materials Lab
Department of Chemistry
Indian Institute of Technology Roorkee
Roorkee 247 667
India
;
