# Supplementary material for: 2,3,6,7-Tetra­bromo-9-butyl-9H-carbazole
Source: Acta Crystallogr Sect E Struct Rep Online. 2012 Apr 13;68(Pt 5):o1339. doi: 10.1107/S1600536812013761 (PMC3344475; doi:10.1107/S1600536812013761)
Supplement: Supplementary file 2 [file e-68-o1339-Isup2.hkl]

# 
# h,k,l, Fc-squared, Fo-squared, sigma(Fo-squared) and status flag 
# 
data_I
_shelx_title ' JT2 in P-1' 
_shelx_refln_list_code          4 
_shelx_F_calc_maximum      331.32 
_exptl_crystal_F_000       512.00 
_reflns_d_resolution_high  0.7697 
 
loop_ 
 _symmetry_equiv_pos_as_xyz 
 'x, y, z' 
 '-x, -y, -z' 
 
_cell_length_a     8.7127 
_cell_length_b     9.5712 
_cell_length_c    11.3379 
_cell_angle_alpha  87.225 
_cell_angle_beta   72.014 
_cell_angle_gamma  67.673 
 
_shelx_F_squared_multiplier     1.000 
 
loop_ 
 _refln_index_h 
 _refln_index_k 
 _refln_index_l 
 _refln_F_squared_calc 
 _refln_F_squared_meas 
 _refln_F_squared_sigma 
 _refln_observed_status 
   2   0   0     1026.48     1119.79     30.67 o 
   3   0   0     2665.69     2701.89     74.23 o 
   4   0   0     3779.52     3682.35    100.31 o 
   5   0   0      784.74      752.30     33.51 o 
   6   0   0      601.54      622.31     20.54 o 
   7   0   0       80.53       77.49      9.05 o 
   8   0   0      515.90      492.53     29.47 o 
   9   0   0       49.42       31.28     14.03 o 
  -9   1   0       37.15       53.71     21.35 o 
  -8   1   0       38.04        8.37     34.42 o 
  -7   1   0       42.16       45.92     11.92 o 
  -6   1   0       33.02       41.61      7.67 o 
  -5   1   0     1032.59     1027.37     23.75 o 
  -4   1   0      294.23      298.14      9.30 o 
  -3   1   0     6325.70     6127.38    142.92 o 
  -2   1   0     7025.68     6866.75    130.00 o 
  -1   1   0     5857.97     5849.44    104.37 o 
   0   1   0      281.14      247.21      6.75 o 
   1   1   0       60.67       83.07      2.32 o 
   2   1   0     1118.60     1312.11     41.28 o 
   3   1   0    13388.22    12188.88    689.76 o 
   4   1   0       41.96       30.90     12.83 o 
   5   1   0      548.35      568.56     55.20 o 
   6   1   0       27.12       37.54     15.27 o 
   7   1   0     2182.40     2101.56     94.85 o 
   8   1   0        1.09       13.46      9.41 o 
   9   1   0        6.18       30.03     13.68 o 
  10   1   0       21.95       24.00     20.24 o 
  -9   2   0       23.25       14.11     23.98 o 
  -8   2   0        4.05       -8.96     15.50 o 
  -7   2   0      242.87      229.27     23.83 o 
  -6   2   0      523.67      495.38     15.34 o 
  -5   2   0       26.09       22.76      5.10 o 
  -4   2   0        5.45        3.12      3.72 o 
  -3   2   0      976.87     1013.19     20.41 o 
  -2   2   0     1432.35     1454.90     29.90 o 
  -1   2   0        9.06       19.79      2.14 o 
   0   2   0       41.62       47.72      1.80 o 
   1   2   0       76.05      103.31      2.92 o 
   2   2   0    11215.03    11272.07    184.68 o 
   3   2   0      161.97      156.40      4.54 o 
   4   2   0     6621.76     6714.08    168.58 o 
   5   2   0      902.24      919.97     27.47 o 
   6   2   0       63.22       78.91     13.89 o 
   7   2   0      176.57      172.82     17.97 o 
   8   2   0        3.00       -2.84     17.60 o 
   9   2   0       24.84       14.52     29.74 o 
  10   2   0       95.48       78.22     33.90 o 
  -8   3   0       13.80       11.40     22.64 o 
  -7   3   0      216.13      202.84     23.48 o 
  -6   3   0        0.79        5.58      7.46 o 
  -5   3   0     1690.06     1751.87     43.97 o 
  -4   3   0       55.62       73.35      5.42 o 
  -3   3   0     1701.09     1781.83     38.38 o 
  -2   3   0     8210.79     8513.97    154.48 o 
  -1   3   0      688.81      727.00     13.24 o 
   0   3   0    15334.41    14498.41    253.77 o 
   1   3   0    20126.88    18327.36    338.82 o 
   2   3   0        0.13        7.35      2.65 o 
   3   3   0     2399.64     2430.38     40.95 o 
   4   3   0       14.59       14.53      2.83 o 
   5   3   0        0.53        4.09      4.24 o 
   6   3   0      962.06      938.77     24.16 o 
   7   3   0      203.10      194.01     12.35 o 
   8   3   0      190.51      185.11     12.68 o 
   9   3   0       24.77       21.77     12.38 o 
  10   3   0       17.33       -3.87     14.07 o 
  -8   4   0       28.19       28.54     25.12 o 
  -7   4   0      135.73      115.13     24.13 o 
  -6   4   0      654.60      664.70     20.96 o 
  -5   4   0      858.53      865.42     24.45 o 
  -4   4   0     1224.10     1214.70     31.68 o 
  -3   4   0      319.98      322.73     11.06 o 
  -2   4   0    12497.22    12119.53    219.51 o 
  -1   4   0      330.88      324.29      7.47 o 
   0   4   0     1033.33     1090.04     20.95 o 
   1   4   0     1439.50     1526.65     29.24 o 
   2   4   0     7088.46     6976.92    126.90 o 
   3   4   0     4341.38     4383.69     77.58 o 
   4   4   0     4006.01     3893.57     67.36 o 
   5   4   0      578.67      581.17     14.67 o 
   6   4   0      620.79      615.88     17.46 o 
   7   4   0      711.28      710.91     21.83 o 
   8   4   0      448.16      471.26     17.22 o 
   9   4   0        0.46       11.18     12.97 o 
  10   4   0       10.01        3.37     14.43 o 
  -7   5   0       72.56       63.25     26.69 o 
  -6   5   0      140.32      139.69     15.19 o 
  -5   5   0      248.71      289.39     15.12 o 
  -4   5   0       46.72       41.24      9.05 o 
  -3   5   0     2024.93     2046.28     45.64 o 
  -2   5   0      287.72      288.64      9.12 o 
  -1   5   0      134.67      128.22      5.69 o 
   0   5   0      970.04     1042.87     21.60 o 
   1   5   0     9226.80     9412.82    172.68 o 
   2   5   0     2647.69     2797.11     49.87 o 
   3   5   0     1080.82     1164.12     21.63 o 
   4   5   0      554.69      564.69     11.91 o 
   5   5   0     5322.89     5220.63    109.11 o 
   6   5   0       20.52       15.00      4.71 o 
   7   5   0        0.13        0.05      7.67 o 
   8   5   0      190.86      195.41     11.18 o 
   9   5   0       36.75       50.74     14.02 o 
  10   5   0       44.15       49.15     18.02 o 
  -6   6   0       34.05       55.86     17.16 o 
  -5   6   0       73.87       93.75     13.23 o 
  -4   6   0        4.12        6.02      9.85 o 
  -3   6   0       10.09        8.07     10.79 o 
  -2   6   0      283.95      278.45      9.63 o 
  -1   6   0      921.61      894.98     19.58 o 
   0   6   0     1548.06     1584.60     32.13 o 
   1   6   0     3217.52     3388.68     69.69 o 
   2   6   0     3487.21     3414.49     70.29 o 
   3   6   0       79.90       65.66      5.17 o 
   4   6   0      346.74      358.85      9.06 o 
   5   6   0      416.89      441.69     10.32 o 
   6   6   0       65.17       65.29      6.32 o 
   7   6   0        2.53        3.83      8.84 o 
   8   6   0      513.70      524.94     19.78 o 
   9   6   0        9.43      -12.70     13.29 o 
  10   6   0       20.66       -9.45     20.68 o 
  -5   7   0       36.67       35.41     20.06 o 
  -4   7   0     1291.21     1257.52     47.53 o 
  -3   7   0        7.27       20.79     12.20 o 
  -2   7   0      335.35      363.77     14.12 o 
  -1   7   0     2778.95     2791.90     60.50 o 
   0   7   0      424.67      449.58     12.78 o 
   1   7   0       17.42       17.45      5.83 o 
   2   7   0      184.31      193.54      8.11 o 
   3   7   0        2.43        4.83      4.15 o 
   4   7   0     1664.59     1699.24     34.44 o 
   5   7   0       30.42       26.73      6.00 o 
   6   7   0       10.63       16.09      6.15 o 
   7   7   0        0.71       -2.35      7.66 o 
   8   7   0      293.31      327.28     17.09 o 
   9   7   0       42.41       27.12     15.46 o 
  10   7   0       25.38       16.26     20.79 o 
  -4   8   0      436.14      466.25     27.85 o 
  -3   8   0      305.35      302.10     22.62 o 
  -2   8   0      413.83      469.36     31.31 o 
  -1   8   0      218.14      241.50     13.16 o 
   0   8   0     1283.73     1270.48     32.03 o 
   1   8   0      596.01      594.21     17.21 o 
   2   8   0      260.36      276.15     10.24 o 
   3   8   0     1747.58     1707.96     38.89 o 
   4   8   0       31.61       33.67      7.65 o 
   5   8   0      610.42      639.81     17.51 o 
   6   8   0      902.33      894.32     22.64 o 
   7   8   0      125.63      147.22     11.20 o 
   8   8   0        4.44       -1.92     15.54 o 
   9   8   0       11.36      -15.05     21.48 o 
  10   8   0        2.55       -9.49     22.94 o 
  -3   9   0        3.87       -1.08     19.81 o 
  -2   9   0       76.72       94.96     19.05 o 
  -1   9   0      170.03      179.08     19.05 o 
   0   9   0     1632.95     1607.53     43.39 o 
   1   9   0      728.57      739.03     26.55 o 
   2   9   0       62.63       58.64     15.86 o 
   3   9   0     2629.61     2682.19     73.71 o 
   4   9   0        2.53        4.45      9.84 o 
   5   9   0      197.48      190.33     12.25 o 
   6   9   0      563.12      535.98     25.66 o 
   7   9   0      156.94      168.95     16.29 o 
   8   9   0      235.32      260.89     27.49 o 
   9   9   0       32.86       32.38     23.74 o 
  -2  10   0       56.45       65.54     36.24 o 
  -1  10   0        3.57       16.18     23.63 o 
   0  10   0      165.12      195.10     22.94 o 
   1  10   0       10.80        4.98     17.14 o 
   2  10   0       31.95       39.48     17.32 o 
   3  10   0      139.66      124.34     18.79 o 
   4  10   0        0.26        8.49     16.47 o 
   5  10   0      228.09      251.24     19.08 o 
   6  10   0      100.61       89.65     16.46 o 
   7  10   0        1.25       -5.92     14.72 o 
   8  10   0       29.90       22.93     25.65 o 
   9  10   0        2.28      -16.28     38.04 o 
   0  11   0       10.88        9.85     23.69 o 
   1  11   0      146.24      151.55     22.55 o 
   2  11   0       53.13       84.35     20.16 o 
   3  11   0        0.35        5.06     18.32 o 
   4  11   0      177.10      201.92     22.00 o 
   5  11   0       57.91       67.15     23.43 o 
   6  11   0      222.97      252.77     24.26 o 
   7  11   0       15.32       14.25     35.39 o 
   8  11   0        0.50       -9.97     27.79 o 
   2  12   0        9.62        2.70     37.53 o 
   3  12   0       79.05      134.93     25.92 o 
   4  12   0      323.35      368.14     28.16 o 
   5  12   0      170.14      192.27     23.24 o 
   6  12   0        3.27       18.47     23.66 o 
  -6 -12   1       52.67       92.87     41.59 o 
  -5 -12   1        1.49        8.26     20.72 o 
  -4 -12   1       14.19       50.35     20.86 o 
  -3 -12   1       60.94       43.45     22.35 o 
  -2 -12   1        6.53       25.31     36.66 o 
  -7 -11   1       40.98       59.26     39.30 o 
  -6 -11   1       10.72       44.80     23.28 o 
  -5 -11   1       21.96       49.35     19.33 o 
  -4 -11   1       38.53       33.34     18.01 o 
  -3 -11   1       27.41       38.91     20.59 o 
  -2 -11   1      101.08      145.00     21.43 o 
  -1 -11   1        2.77        7.97     19.70 o 
   0 -11   1       99.83      143.91     43.89 o 
   1 -11   1      354.40      393.93     64.09 o 
  -8 -10   1       96.44       63.64     33.71 o 
  -7 -10   1       94.00       63.43     24.97 o 
  -6 -10   1       23.21       37.20     14.98 o 
  -5 -10   1      607.75      640.22     31.27 o 
  -4 -10   1        0.85       25.99     16.63 o 
  -3 -10   1      237.29      252.43     21.05 o 
  -2 -10   1     1204.51     1231.49     47.45 o 
  -1 -10   1      144.67      170.45     20.41 o 
   0 -10   1      112.63      123.60     21.15 o 
   1 -10   1       47.20      104.59     45.96 o 
   2 -10   1        5.09        2.11     20.39 o 
  -9  -9   1        6.33       -6.94     37.85 o 
  -8  -9   1      198.32      169.91     25.62 o 
  -7  -9   1      213.65      266.00     32.37 o 
  -6  -9   1        7.55       10.59     13.38 o 
  -5  -9   1      731.57      700.36     22.69 o 
  -4  -9   1       13.56       18.76     10.36 o 
  -3  -9   1      426.29      441.83     20.88 o 
  -2  -9   1      759.03      718.17     31.33 o 
  -1  -9   1      233.59      254.37     17.05 o 
   0  -9   1      406.37      445.51     18.27 o 
   1  -9   1      622.74      621.51     32.32 o 
   2  -9   1      656.79      724.95     34.95 o 
   3  -9   1       73.26       50.12     25.54 o 
   4  -9   1       50.33       52.99     22.48 o 
  -9  -8   1        1.25      -11.19     22.27 o 
  -8  -8   1        2.92      -22.96     27.29 o 
  -7  -8   1       24.12       29.58     10.66 o 
  -6  -8   1      194.87      216.27     12.67 o 
  -5  -8   1       19.82       21.98      7.61 o 
  -4  -8   1        2.56       -0.37      7.23 o 
  -3  -8   1       84.32       67.36      7.78 o 
  -2  -8   1      817.04      804.99     19.85 o 
  -1  -8   1     1619.20     1596.72     38.88 o 
   0  -8   1      349.02      384.02     13.47 o 
   1  -8   1       11.62        8.94     10.24 o 
   2  -8   1     2656.77     2579.28     88.31 o 
   3  -8   1       31.76       40.79     17.17 o 
   4  -8   1        1.16       10.18     20.86 o 
   5  -8   1      311.48      325.98     26.82 o 
 -10  -7   1       73.27       78.44     27.81 o 
  -9  -7   1        0.26      -10.27     20.52 o 
  -8  -7   1       44.13       26.31     13.06 o 
  -7  -7   1      146.16      140.90     13.60 o 
  -6  -7   1      153.35      162.80      8.48 o 
  -5  -7   1        3.18        0.23      6.38 o 
  -4  -7   1      986.42      926.49     20.46 o 
  -3  -7   1     1299.31     1358.93     29.68 o 
  -2  -7   1     1006.08     1011.95     22.77 o 
  -1  -7   1      782.83      776.03     19.87 o 
   0  -7   1      272.93      281.69      9.38 o 
   1  -7   1       25.00       19.87      7.41 o 
   2  -7   1       17.69       19.35      8.13 o 
   3  -7   1      202.24      217.27     14.95 o 
   4  -7   1      230.93      263.85     20.99 o 
   5  -7   1      333.00      386.34     32.56 o 
   6  -7   1       11.94      -15.70     20.33 o 
 -10  -6   1       13.46        7.84     21.07 o 
  -9  -6   1        0.22        0.00     18.46 o 
  -8  -6   1        2.37       -6.91     11.24 o 
  -7  -6   1     1197.06     1235.64     35.66 o 
  -6  -6   1      495.01      507.06     15.56 o 
  -5  -6   1      853.30      871.82     17.39 o 
  -4  -6   1     2406.19     2502.37     45.05 o 
  -3  -6   1     3559.76     3571.57     69.69 o 
  -2  -6   1      843.43      891.18     20.40 o 
  -1  -6   1      417.12      398.71     11.43 o 
   0  -6   1      248.13      262.03      8.47 o 
   1  -6   1     4347.95     4446.61     86.41 o 
   2  -6   1      428.02      404.08     12.42 o 
   3  -6   1      271.33      307.99     13.91 o 
   4  -6   1       98.66      107.32     11.02 o 
   5  -6   1      181.63      192.70     13.63 o 
   6  -6   1       27.61       16.55     17.86 o 
 -10  -5   1       25.81       41.68     20.12 o 
  -9  -5   1      103.62      105.07     19.07 o 
  -8  -5   1       78.06       95.08     10.58 o 
  -7  -5   1      131.85      122.58     10.12 o 
  -6  -5   1      610.57      560.13     18.91 o 
  -5  -5   1     1228.70     1247.86     23.97 o 
  -4  -5   1     3439.72     3470.00     63.58 o 
  -3  -5   1      141.17      138.79      4.93 o 
  -2  -5   1     1657.18     1701.23     30.84 o 
  -1  -5   1     1660.24     1631.15     31.16 o 
   0  -5   1    11756.80    11158.58    223.21 o 
   1  -5   1      339.30      362.54      9.79 o 
   2  -5   1     1892.88     1988.21     41.38 o 
   3  -5   1     2661.09     2616.22     61.00 o 
   4  -5   1     1949.57     2014.89     47.85 o 
   5  -5   1      338.25      334.86     13.35 o 
   6  -5   1       87.55      115.41     13.11 o 
   7  -5   1        6.64        5.21     25.50 o 
 -10  -4   1        8.02        1.06     18.73 o 
  -9  -4   1       17.56       13.08     15.74 o 
  -8  -4   1      153.01      136.93     10.79 o 
  -7  -4   1       12.73       20.20      8.20 o 
  -6  -4   1       34.82       50.35      7.51 o 
  -5  -4   1      486.67      501.11     13.50 o 
  -4  -4   1       29.11       34.95      3.28 o 
  -3  -4   1     7012.02     6962.78    122.07 o 
  -2  -4   1    10749.49    10582.11    191.82 o 
  -1  -4   1      317.83      338.76      8.03 o 
   0  -4   1    11891.47    11954.78    216.77 o 
   1  -4   1     1393.28     1542.59     28.01 o 
   2  -4   1       46.27       33.03      3.71 o 
   3  -4   1     5792.37     5756.57    124.47 o 
   4  -4   1       23.64       33.31      6.73 o 
   5  -4   1     1297.42     1299.78     33.90 o 
   6  -4   1      362.09      408.34     15.57 o 
   7  -4   1      277.47      258.29     25.65 o 
   8  -4   1       52.86       59.14     23.70 o 
 -10  -3   1        0.24      -14.14     17.86 o 
  -9  -3   1        8.30        8.49     19.67 o 
  -8  -3   1       38.80       23.54     11.38 o 
  -7  -3   1      115.73      136.25     13.08 o 
  -6  -3   1     1835.14     1829.79     44.92 o 
  -5  -3   1      172.22      163.89      7.70 o 
  -4  -3   1     4907.72     5167.57    113.41 o 
  -3  -3   1       78.59       92.59      3.21 o 
  -2  -3   1       24.46       36.71      4.06 o 
  -1  -3   1        5.08        8.07      2.03 o 
   0  -3   1     1665.00     1696.70     30.41 o 
   1  -3   1     2163.44     2158.53     38.53 o 
   2  -3   1      562.74      599.67     11.70 o 
   3  -3   1      669.01      654.78     15.50 o 
   4  -3   1      572.91      559.34     13.30 o 
   5  -3   1      384.08      354.91     12.26 o 
   6  -3   1      100.14      121.00      8.11 o 
   7  -3   1       52.85       59.43     10.97 o 
   8  -3   1        0.65        0.99     14.89 o 
 -10  -2   1        3.65        8.95     16.92 o 
  -9  -2   1      374.52      402.23     29.98 o 
  -8  -2   1       14.16       22.33     13.83 o 
  -7  -2   1       26.91       31.80      8.63 o 
  -6  -2   1      182.15      175.39      8.45 o 
  -5  -2   1     2719.16     2614.57     62.49 o 
  -4  -2   1        8.67       14.25      4.18 o 
  -3  -2   1      755.46      737.64     16.41 o 
  -2  -2   1      938.35     1117.64     18.82 o 
  -1  -2   1     8766.56     8670.75    151.44 o 
   0  -2   1     7099.15     7152.03    136.95 o 
   1  -2   1    15702.86    14316.78    234.66 o 
   2  -2   1     1347.04     1440.98     29.38 o 
   3  -2   1     4821.07     4976.29     95.73 o 
   4  -2   1      465.40      485.59     11.27 o 
   5  -2   1      139.43      155.39      5.81 o 
   6  -2   1      180.91      156.03      7.66 o 
   7  -2   1      128.74      157.18     18.29 o 
   8  -2   1       95.75       94.17     20.29 o 
   9  -2   1       33.66       30.86     15.22 o 
  -9  -1   1       27.77       22.09     15.51 o 
  -8  -1   1       64.69       69.18     16.82 o 
  -7  -1   1      159.77      144.38      8.40 o 
  -6  -1   1     1095.21     1069.33     27.46 o 
  -5  -1   1      184.17      185.37      7.23 o 
  -4  -1   1       11.37       11.95      3.55 o 
  -3  -1   1     2064.43     2199.52     53.96 o 
  -2  -1   1   109772.89    64903.96   1553.36 o 
  -1  -1   1      242.11      282.24      5.53 o 
   0  -1   1       58.78      107.55      2.83 o 
   1  -1   1     5097.95     5120.47     84.28 o 
   2  -1   1     8205.59     8247.19    181.76 o 
   3  -1   1     2645.83     2788.60     65.59 o 
   4  -1   1     4192.20     4346.56    101.70 o 
   5  -1   1      655.67      686.98     18.04 o 
   6  -1   1     4356.01     4598.52    126.90 o 
   7  -1   1        4.87       -5.49     12.70 o 
   8  -1   1       48.64       43.51     20.49 o 
   9  -1   1       56.95       58.18     28.20 o 
  -9   0   1        4.41        1.93     16.96 o 
  -8   0   1       17.06       18.89     14.36 o 
  -7   0   1      251.08      249.47     11.76 o 
  -6   0   1      282.02      290.60      8.61 o 
  -5   0   1     2660.31     2526.92     53.05 o 
  -4   0   1     5375.18     5295.46    110.34 o 
  -3   0   1      643.07      619.09     13.69 o 
  -2   0   1       22.36       27.50      2.63 o 
  -1   0   1      195.17      209.55      4.05 o 
   1   0   1    14255.67    10984.71    406.32 o 
   2   0   1      563.16      570.75     20.20 o 
   3   0   1     1506.55     1657.20     52.41 o 
   4   0   1      673.86      662.36     24.83 o 
   5   0   1     8089.99     8359.20    282.65 o 
   6   0   1       17.36       61.30     26.14 o 
   7   0   1       30.29       40.47     32.57 o 
   8   0   1      127.35      151.60     43.82 o 
   9   0   1      130.57      139.96     26.99 o 
  10   0   1        3.82      -12.30     22.11 o 
  -9   1   1       26.69       19.55     25.39 o 
  -8   1   1      109.92       78.96     30.83 o 
  -7   1   1        2.06        8.86     11.80 o 
  -6   1   1       63.48       59.37      6.51 o 
  -5   1   1       62.36       73.31      5.15 o 
  -4   1   1       66.53       67.11      4.49 o 
  -3   1   1      895.90      943.79     19.63 o 
  -2   1   1     1330.11     1382.70     30.98 o 
  -1   1   1     2059.15     2101.93     37.29 o 
   0   1   1     5698.46     5655.85    127.07 o 
   1   1   1      370.95      474.79      8.84 o 
   2   1   1    14230.61    13108.04    456.71 o 
   3   1   1     3338.83     3338.90    148.88 o 
   4   1   1       14.67       17.26     12.02 o 
   5   1   1     1184.13     1279.36     74.37 o 
   6   1   1       35.62       42.36     23.21 o 
   7   1   1       69.62       68.99     30.26 o 
   8   1   1      829.84     1062.06     79.82 o 
   9   1   1        7.45       19.01     41.38 o 
  10   1   1       29.95       36.24     14.51 o 
  -8   2   1        8.95       10.77     17.67 o 
  -7   2   1      429.31      436.14     31.88 o 
  -6   2   1        0.54       -4.22      6.85 o 
  -5   2   1      714.86      664.14     17.97 o 
  -4   2   1     2948.84     3017.13     63.89 o 
  -3   2   1      689.32      707.39     16.65 o 
  -2   2   1     7201.46     7177.05    144.77 o 
  -1   2   1    18128.24    16668.26    318.55 o 
   0   2   1      180.24      184.86      4.65 o 
   1   2   1     2383.75     2462.26     45.63 o 
   2   2   1      152.87      185.57      4.18 o 
   3   2   1      178.60      168.29      4.49 o 
   4   2   1     3770.39     3834.25    135.29 o 
   5   2   1     1121.16     1119.90     41.43 o 
   6   2   1     1361.83     1360.29     50.60 o 
   7   2   1      457.67      469.90     21.35 o 
   8   2   1       34.58       68.71     13.71 o 
   9   2   1        4.18       -6.30     31.12 o 
  10   2   1       18.00        7.10     15.71 o 
  -8   3   1      201.09      242.21     69.51 o 
  -7   3   1      123.18      125.01     17.79 o 
  -6   3   1      472.63      447.42     16.10 o 
  -5   3   1      241.56      264.38     11.22 o 
  -4   3   1     6914.19     6874.95    165.17 o 
  -3   3   1       56.03       68.97      5.80 o 
  -2   3   1      117.17      117.58      5.34 o 
  -1   3   1     3024.94     2996.95     52.88 o 
   0   3   1     7238.77     7249.24    127.15 o 
   1   3   1     7931.43     8117.76    145.09 o 
   2   3   1    14221.06    13451.56    247.07 o 
   3   3   1      860.16      883.26     16.62 o 
   4   3   1     4696.78     4578.95     95.63 o 
   5   3   1     1334.14     1374.61     33.43 o 
   6   3   1     1915.34     1999.49     48.10 o 
   7   3   1       33.77       29.52      7.68 o 
   8   3   1       93.76      108.72      7.40 o 
   9   3   1        6.17       10.73     10.48 o 
  10   3   1       13.26       13.50     14.55 o 
  -7   4   1       49.12       30.15     25.21 o 
  -6   4   1       14.26       10.97     10.55 o 
  -5   4   1      536.30      535.29     19.87 o 
  -4   4   1      180.18      174.90      9.41 o 
  -3   4   1        4.37        4.50      6.00 o 
  -2   4   1      462.56      474.01     11.98 o 
  -1   4   1    11035.85    11187.73    195.19 o 
   0   4   1     1074.97     1132.91     20.99 o 
   1   4   1      605.30      702.98     14.22 o 
   2   4   1      244.22      267.78      6.59 o 
   3   4   1    14847.21    13756.19    263.07 o 
   4   4   1       32.84       28.68      3.56 o 
   5   4   1        4.32        3.80      3.53 o 
   6   4   1      997.20     1032.65     26.33 o 
   7   4   1      564.24      558.32     17.45 o 
   8   4   1      225.22      214.52     10.14 o 
   9   4   1      187.11      203.26     14.98 o 
  10   4   1        0.49        7.14     12.68 o 
  -7   5   1       21.21       15.27     27.99 o 
  -6   5   1        8.80      -15.71     15.71 o 
  -5   5   1        3.11       -6.74     10.30 o 
  -4   5   1      145.68      144.38     10.14 o 
  -3   5   1      314.03      316.27     12.09 o 
  -2   5   1      624.64      625.71     15.43 o 
  -1   5   1     2720.58     2737.04     51.71 o 
   0   5   1     4381.23     4288.97     83.12 o 
   1   5   1      343.53      281.10      7.81 o 
   2   5   1      298.16      325.05      7.61 o 
   3   5   1     1564.09     1724.81     31.25 o 
   4   5   1      443.55      471.27     11.40 o 
   5   5   1       52.37       53.69      5.19 o 
   6   5   1     3791.90     3865.24     81.04 o 
   7   5   1       19.31       13.12      7.35 o 
   8   5   1      166.81      179.14     10.06 o 
   9   5   1       10.18       11.68     12.45 o 
  10   5   1      123.64      137.98     15.30 o 
  -6   6   1      357.32      361.28     22.55 o 
  -5   6   1        2.46        4.31     13.05 o 
  -4   6   1      164.29      190.14     12.59 o 
  -3   6   1     2214.73     2149.52     54.73 o 
  -2   6   1      122.15      133.13      7.53 o 
  -1   6   1       68.50       72.97      6.24 o 
   0   6   1      293.39      326.90      9.93 o 
   1   6   1       17.41        3.03      4.57 o 
   2   6   1     3728.30     3762.80     73.86 o 
   3   6   1      274.11      273.14      8.47 o 
   4   6   1      213.17      232.60      7.55 o 
   5   6   1      122.35      118.52      5.79 o 
   6   6   1      728.69      760.31     18.60 o 
   7   6   1      104.72      123.23      7.22 o 
   8   6   1       23.71       26.08      9.33 o 
   9   6   1       47.72       34.08     11.62 o 
  10   6   1       57.40       52.69     18.90 o 
  -5   7   1       54.03       57.87     19.24 o 
  -4   7   1      114.01      153.76     26.55 o 
  -3   7   1      258.51      262.65     16.74 o 
  -2   7   1      584.47      598.52     22.66 o 
  -1   7   1      876.99      894.17     22.50 o 
   0   7   1     1048.91     1069.59     24.31 o 
   1   7   1     2165.17     2096.22     46.65 o 
   2   7   1      201.06      204.02      8.31 o 
   3   7   1     1551.83     1585.74     32.38 o 
   4   7   1     4119.09     4127.59     80.28 o 
   5   7   1      302.11      296.86     10.05 o 
   6   7   1      164.63      192.53      7.68 o 
   7   7   1        8.92       20.20      7.65 o 
   8   7   1        0.31       -4.18     11.01 o 
   9   7   1      123.70      110.88     16.08 o 
  10   7   1       85.69       62.91     21.30 o 
  -4   8   1       28.59       36.09     20.24 o 
  -3   8   1      160.17      170.87     19.76 o 
  -2   8   1      760.01      672.63     31.27 o 
  -1   8   1      454.23      457.93     18.44 o 
   0   8   1        0.46       -4.39      8.89 o 
   1   8   1     3409.24     3451.24     79.43 o 
   2   8   1        2.88        7.83      6.94 o 
   3   8   1      582.93      560.48     16.30 o 
   4   8   1     1856.00     1915.86     42.66 o 
   5   8   1      413.69      404.59     13.66 o 
   6   8   1     1281.03     1301.96     30.22 o 
   7   8   1      611.49      580.75     19.18 o 
   8   8   1        8.44       13.81     14.61 o 
   9   8   1      171.16      166.74     17.54 o 
  10   8   1       25.98       -3.87     22.77 o 
  -3   9   1       25.48       31.48     21.40 o 
  -2   9   1      252.98      238.35     23.26 o 
  -1   9   1        7.70       21.92     17.91 o 
   0   9   1        6.41        7.34     11.21 o 
   1   9   1      195.05      200.77     16.23 o 
   2   9   1        2.49       10.09     15.15 o 
   3   9   1      349.94      380.83     20.01 o 
   4   9   1      404.71      395.18     16.01 o 
   5   9   1       19.31        7.75     10.06 o 
   6   9   1       84.41       88.55     12.18 o 
   7   9   1        6.47       14.25     12.69 o 
   8   9   1      180.26      189.70     24.29 o 
   9   9   1       10.59       -4.55     21.92 o 
  10   9   1       10.52        5.29     24.48 o 
  -2  10   1       50.91       56.47     24.63 o 
  -1  10   1       50.00      109.44     25.90 o 
   0  10   1      262.59      301.60     32.93 o 
   1  10   1       65.86       93.18     18.61 o 
   2  10   1      154.13      193.58     19.09 o 
   3  10   1       27.72       36.27     16.40 o 
   4  10   1      604.45      629.50     29.78 o 
   5  10   1      106.75      138.40     16.01 o 
   6  10   1        9.36        4.05     27.05 o 
   7  10   1      104.59      104.91     15.29 o 
   8  10   1       59.26       35.38     24.16 o 
   9  10   1        2.79      -17.64     26.42 o 
   0  11   1        4.82       34.22     24.69 o 
   1  11   1       63.19       87.97     21.56 o 
   2  11   1      604.73      636.10     33.92 o 
   3  11   1      439.49      471.16     28.15 o 
   4  11   1        5.98        8.37     18.65 o 
   5  11   1       78.09      108.59     20.20 o 
   6  11   1        0.08       -6.67     19.55 o 
   7  11   1      476.99      544.48     30.73 o 
   8  11   1        0.46      -25.85     25.85 o 
   2  12   1      268.98      274.67     41.01 o 
   3  12   1       12.40       23.61     22.17 o 
   4  12   1       90.99      111.19     22.02 o 
   5  12   1       78.21      111.11     21.69 o 
   6  12   1      171.34      220.41     29.57 o 
  -5 -12   2       26.26       32.94     24.81 o 
  -4 -12   2       12.99       57.36     23.65 o 
  -3 -12   2        7.11       16.10     23.68 o 
  -2 -12   2       26.82       87.30     39.27 o 
  -7 -11   2      100.53      108.64     41.45 o 
  -6 -11   2        0.09       37.34     20.41 o 
  -5 -11   2       76.50       89.09     20.27 o 
  -4 -11   2      596.44      636.56     33.19 o 
  -3 -11   2       53.27       70.86     18.96 o 
  -2 -11   2       62.26       79.96     24.20 o 
  -1 -11   2       28.27       67.91     21.35 o 
   0 -11   2       27.09       12.64     24.62 o 
   1 -11   2      513.20      647.86     72.13 o 
  -8 -10   2        4.25      -27.27     27.27 o 
  -7 -10   2      126.57      137.84     37.89 o 
  -6 -10   2       12.72       21.74     16.70 o 
  -5 -10   2      104.57      100.76     17.79 o 
  -4 -10   2      404.99      453.15     25.40 o 
  -3 -10   2       14.19       39.49     17.55 o 
  -2 -10   2      470.61      493.92     26.96 o 
  -1 -10   2     1041.44     1036.22     42.90 o 
   0 -10   2      355.61      410.67     25.50 o 
   1 -10   2      204.93      231.43     25.76 o 
   2 -10   2       29.13       66.89     24.39 o 
  -9  -9   2       14.14      -10.08     40.26 o 
  -8  -9   2       32.39       18.22     24.83 o 
  -7  -9   2        2.60      -22.56     22.56 o 
  -6  -9   2        2.15        1.92     13.67 o 
  -5  -9   2       43.78       36.32     10.92 o 
  -4  -9   2      437.17      474.24     18.66 o 
  -3  -9   2      418.20      413.06     23.74 o 
  -2  -9   2       76.13       92.05     15.34 o 
  -1  -9   2      145.65      137.39     15.13 o 
   0  -9   2     2091.69     2058.21     53.74 o 
   1  -9   2      115.26      129.61     16.95 o 
   2  -9   2       28.31       31.36     18.64 o 
   3  -9   2      463.62      496.57     28.64 o 
   4  -9   2       56.72       57.81     21.73 o 
  -9  -8   2       18.12       17.42     24.82 o 
  -8  -8   2       60.91       42.64     22.27 o 
  -7  -8   2       26.65       24.79     21.11 o 
  -6  -8   2      178.40      177.30     12.23 o 
  -5  -8   2      512.27      496.07     16.87 o 
  -4  -8   2      707.68      688.24     19.07 o 
  -3  -8   2      742.52      724.94     20.92 o 
  -2  -8   2      440.43      440.31     13.77 o 
  -1  -8   2      107.00      116.42      9.62 o 
   0  -8   2       16.51       20.25      8.86 o 
   1  -8   2      235.13      248.74     13.35 o 
   2  -8   2      478.89      534.04     27.45 o 
   3  -8   2      793.32      775.61     35.65 o 
   4  -8   2       13.56       10.17     18.99 o 
   5  -8   2       53.69       74.18     21.80 o 
  -9  -7   2       77.45       62.85     22.16 o 
  -8  -7   2       79.30       70.62     16.96 o 
  -7  -7   2      112.96      105.12     13.61 o 
  -6  -7   2      548.80      552.79     24.09 o 
  -5  -7   2     1220.90     1154.34     27.02 o 
  -4  -7   2      239.25      237.80      9.05 o 
  -3  -7   2      381.24      380.65     11.91 o 
  -2  -7   2       29.17       29.44      6.36 o 
  -1  -7   2     5683.46     5488.63    117.77 o 
   0  -7   2     1658.59     1592.06     34.43 o 
   1  -7   2       30.51       43.83      7.52 o 
   2  -7   2        1.64        0.12      7.40 o 
   3  -7   2      212.35      262.87     17.89 o 
   4  -7   2       47.41       24.12     13.52 o 
   5  -7   2       27.54       44.31     18.85 o 
   6  -7   2        1.28       22.90     20.45 o 
 -10  -6   2        0.12        3.06     23.00 o 
  -9  -6   2       33.79       13.33     20.67 o 
  -8  -6   2       41.08       15.79     12.79 o 
  -7  -6   2      252.95      261.80     15.20 o 
  -6  -6   2      664.87      667.87     19.16 o 
  -5  -6   2       15.90       12.69      5.87 o 
  -4  -6   2      563.15      569.82     12.81 o 
  -3  -6   2     1112.30     1080.73     22.87 o 
  -2  -6   2     6069.96     5788.02    118.18 o 
  -1  -6   2      232.21      252.17      9.04 o 
   0  -6   2     1288.03     1374.51     28.39 o 
   1  -6   2     3665.36     3612.35     70.60 o 
   2  -6   2     3819.38     3874.25     75.03 o 
   3  -6   2      417.11      450.18     17.64 o 
   4  -6   2      242.19      269.60     14.19 o 
   5  -6   2        0.23       -0.38     11.04 o 
   6  -6   2      804.79      809.23     36.05 o 
   7  -6   2       54.58       31.66     27.73 o 
 -10  -5   2        4.43      -19.34     39.99 o 
  -9  -5   2        0.17        1.67     27.23 o 
  -8  -5   2       60.03       57.61     12.34 o 
  -7  -5   2        3.70       -1.53      9.88 o 
  -6  -5   2      145.36      149.28      8.08 o 
  -5  -5   2      972.91      966.40     20.30 o 
  -4  -5   2     3611.75     3575.12     65.78 o 
  -3  -5   2       43.59       50.70      4.16 o 
  -2  -5   2     8004.11     8041.63    139.86 o 
  -1  -5   2      326.36      370.86      9.34 o 
   0  -5   2       49.22       38.31      4.36 o 
   1  -5   2     8478.06     8113.84    155.88 o 
   2  -5   2       83.76       82.80      5.91 o 
   3  -5   2     3080.69     3087.34     71.53 o 
   4  -5   2     1837.74     1883.88     47.80 o 
   5  -5   2      596.38      605.65     19.54 o 
   6  -5   2      369.40      407.30     19.71 o 
   7  -5   2        4.21        8.40     23.84 o 
 -10  -4   2        2.50       11.31     21.69 o 
  -9  -4   2        5.07       13.27     25.65 o 
  -8  -4   2      305.90      331.74     19.20 o 
  -7  -4   2       14.21       11.17      9.47 o 
  -6  -4   2     1404.40     1365.20     32.60 o 
  -5  -4   2       27.46       29.02      5.04 o 
  -4  -4   2       79.19       87.16      4.82 o 
  -3  -4   2        2.58        8.90      3.26 o 
  -2  -4   2      882.75      833.59     16.45 o 
  -1  -4   2     2560.78     2651.80     49.90 o 
   0  -4   2     2190.85     2357.86     43.76 o 
   1  -4   2     2387.25     2338.64     41.87 o 
   2  -4   2      185.57      185.88      7.76 o 
   3  -4   2      517.34      509.54     14.40 o 
   4  -4   2      220.64      236.76      9.86 o 
   5  -4   2      239.13      244.76      9.92 o 
   6  -4   2       13.65       25.18      8.06 o 
   7  -4   2       48.26       64.72     11.66 o 
   8  -4   2      103.95       93.14     23.50 o 
 -10  -3   2       17.53       35.91     21.54 o 
  -9  -3   2        0.36       16.97     19.41 o 
  -8  -3   2       82.99       73.41     14.45 o 
  -7  -3   2      328.88      329.64     15.09 o 
  -6  -3   2        1.14        2.03      7.87 o 
  -5  -3   2      351.17      353.82     10.31 o 
  -4  -3   2      721.62      810.56     18.82 o 
  -3  -3   2     6113.73     6290.10    120.31 o 
  -2  -3   2     1072.33     1156.00     21.17 o 
  -1  -3   2     9174.27     9036.77    159.56 o 
   0  -3   2      533.59      590.66     11.44 o 
   1  -3   2     5775.40     5934.77    108.39 o 
   2  -3   2      668.77      728.05     14.27 o 
   3  -3   2      954.28     1027.33     23.12 o 
   4  -3   2      319.26      304.49      8.73 o 
   5  -3   2      353.72      355.90     12.30 o 
   6  -3   2      578.38      591.11     17.51 o 
   7  -3   2      416.04      409.88     18.82 o 
   8  -3   2      194.92      202.98     17.04 o 
  -9  -2   2       14.55       23.64     20.56 o 
  -8  -2   2      175.48      181.89     17.43 o 
  -7  -2   2        2.06        4.26      8.80 o 
  -6  -2   2        0.49       -0.29      7.49 o 
  -5  -2   2      925.23      920.96     21.19 o 
  -4  -2   2    29452.34    27634.22    569.70 o 
  -3  -2   2      130.16      131.90      4.47 o 
  -2  -2   2      177.28      213.86      5.97 o 
  -1  -2   2     6072.74     5994.22    114.54 o 
   0  -2   2     9228.31     8939.87    157.28 o 
   1  -2   2     1992.25     2188.44     37.56 o 
   2  -2   2     7313.76     7366.20    140.70 o 
   3  -2   2      694.89      764.16     15.02 o 
   4  -2   2    12863.26    12844.21    256.94 o 
   5  -2   2        9.21        3.23      3.88 o 
   6  -2   2      238.20      275.24      9.03 o 
   7  -2   2      378.17      398.35     17.57 o 
   8  -2   2      244.50      224.54     28.64 o 
   9  -2   2      149.16      122.55     17.47 o 
  -9  -1   2       14.47        6.01     18.87 o 
  -8  -1   2       40.70       31.02     15.82 o 
  -7  -1   2      358.86      377.67     17.05 o 
  -6  -1   2     1396.77     1308.72     31.22 o 
  -5  -1   2       49.32       58.00      4.62 o 
  -4  -1   2       88.26       82.23      5.04 o 
  -3  -1   2       51.88       75.10      4.58 o 
  -2  -1   2     1502.38     1684.67     32.42 o 
  -1  -1   2    19671.72    17253.94    384.58 o 
   0  -1   2      748.80      818.47     19.53 o 
   1  -1   2     8449.13     8366.70    147.97 o 
   2  -1   2     7605.97     7485.39    167.78 o 
   3  -1   2    14753.11    14366.71    331.07 o 
   4  -1   2      199.86      206.86      7.48 o 
   5  -1   2      108.18      153.79      9.81 o 
   6  -1   2      888.52      938.07     28.55 o 
   7  -1   2      739.86      799.45     60.42 o 
   8  -1   2       71.97       48.63     17.65 o 
   9  -1   2       75.15       78.76     21.77 o 
  -9   0   2        3.63        1.84     42.56 o 
  -8   0   2       33.97       26.09     17.14 o 
  -7   0   2        9.99       14.38      9.32 o 
  -6   0   2       35.21       39.63      8.54 o 
  -5   0   2      144.77      171.34      9.60 o 
  -4   0   2      221.42      232.83     10.11 o 
  -3   0   2      912.04      888.51     22.52 o 
  -2   0   2     1863.30     2125.01     40.80 o 
  -1   0   2      895.27     1024.74     19.52 o 
   0   0   2     8346.29     6832.65    178.12 o 
   1   0   2     1500.04     1602.30     31.43 o 
   2   0   2     1455.69     1472.92     38.94 o 
   3   0   2      700.39      720.09     22.95 o 
   4   0   2       81.79       82.82      6.31 o 
   5   0   2       10.32        8.20      6.95 o 
   6   0   2     2952.84     3179.15    109.92 o 
   7   0   2       52.15       58.15     31.66 o 
   8   0   2      288.90      345.00     45.36 o 
   9   0   2      249.59      350.94     53.96 o 
  10   0   2       41.87      133.08     57.17 o 
  -9   1   2       31.28       11.91     27.30 o 
  -8   1   2        2.33       13.90     18.05 o 
  -7   1   2      356.97      371.34     38.48 o 
  -6   1   2      410.40      425.08     17.30 o 
  -5   1   2      479.54      470.36     14.20 o 
  -4   1   2     1976.90     1972.63     42.34 o 
  -3   1   2    10311.80     9732.71    202.11 o 
  -2   1   2      423.35      461.30     10.11 o 
  -1   1   2     6647.63     6235.19    122.92 o 
   0   1   2      534.06      599.59     12.94 o 
   1   1   2       14.23       29.03      1.93 o 
   2   1   2    11224.03    10660.26    235.40 o 
   3   1   2     3340.38     3271.11    148.32 o 
   4   1   2     4533.89     4364.30    148.87 o 
   5   1   2     2951.39     2958.77    101.50 o 
   6   1   2       42.84       47.26      5.01 o 
   7   1   2        0.96       10.83     24.95 o 
   8   1   2       84.15      115.68     33.62 o 
   9   1   2       36.71       86.95     40.26 o 
  10   1   2        2.51       10.69     48.23 o 
  -8   2   2       72.49       21.24     28.72 o 
  -7   2   2       34.05       18.43     21.71 o 
  -6   2   2     1382.38     1301.41     32.17 o 
  -5   2   2       18.17        7.98      6.76 o 
  -4   2   2      125.19      108.36      7.60 o 
  -3   2   2     1100.66     1002.15     22.79 o 
  -2   2   2     4576.90     4599.35     98.10 o 
  -1   2   2     5876.44     5912.02    113.55 o 
   0   2   2    24463.24    21160.31    448.65 o 
   1   2   2        5.44       12.23      2.14 o 
   2   2   2    23569.94    21455.50    375.04 o 
   3   2   2      198.09      200.39      6.40 o 
   4   2   2     4201.24     4174.08    146.40 o 
   5   2   2      642.49      641.48     19.22 o 
   6   2   2      339.96      335.41     19.86 o 
   7   2   2      123.61      111.90     28.31 o 
   8   2   2      221.38      290.76     37.81 o 
   9   2   2       33.91       -2.38     36.63 o 
  10   2   2        2.16      -36.76     43.75 o 
  -8   3   2        0.81      -10.32     28.87 o 
  -7   3   2       42.21       41.08     26.94 o 
  -6   3   2       82.30       83.80     10.23 o 
  -5   3   2       45.30       41.30      9.95 o 
  -4   3   2      233.99      248.43     10.79 o 
  -3   3   2     5163.03     5135.22    117.11 o 
  -2   3   2      337.92      376.61     10.04 o 
  -1   3   2      471.72      503.10     11.28 o 
   0   3   2       23.92       27.58      3.08 o 
   1   3   2    21883.12    19816.61    386.77 o 
   2   3   2       30.25       36.86      3.33 o 
   3   3   2      118.24      127.52      4.28 o 
   4   3   2     3229.91     3274.32     68.50 o 
   5   3   2     3066.00     3026.86     63.03 o 
   6   3   2      782.76      746.05     20.71 o 
   7   3   2     1383.42     1362.83     40.52 o 
   8   3   2        3.39       -0.17      8.98 o 
   9   3   2      966.23      973.60     52.71 o 
  10   3   2       18.12       22.02     12.28 o 
  11   3   2        0.90        9.10     13.77 o 
  -7   4   2        4.96      -10.23     30.54 o 
  -6   4   2       12.16       19.46     14.10 o 
  -5   4   2        3.18        7.57      9.13 o 
  -4   4   2       18.86       20.96      8.52 o 
  -3   4   2      939.88      944.97     27.70 o 
  -2   4   2     2359.89     2307.51     47.57 o 
  -1   4   2      480.13      422.79     10.56 o 
   0   4   2       93.80      104.77      4.76 o 
   1   4   2     2789.89     2936.91     55.48 o 
   2   4   2     1524.00     1634.91     33.64 o 
   3   4   2      101.37       91.95      4.01 o 
   4   4   2    12472.99    12143.09    226.13 o 
   5   4   2      359.11      348.67     10.43 o 
   6   4   2      982.58     1007.69     22.37 o 
   7   4   2      310.33      324.43     11.93 o 
   8   4   2      549.27      574.04     17.96 o 
   9   4   2       10.83        7.96     11.76 o 
  10   4   2       85.98       79.10     11.76 o 
  11   4   2        0.33       13.78     19.29 o 
  -6   5   2       25.24       29.49     19.31 o 
  -5   5   2      810.34      782.80     30.95 o 
  -4   5   2       27.58       35.65     10.38 o 
  -3   5   2       24.50       40.84      7.79 o 
  -2   5   2      169.38      177.86      7.76 o 
  -1   5   2       53.19       50.21      5.37 o 
   0   5   2     4742.11     4557.86     84.77 o 
   1   5   2      870.04      816.12     18.49 o 
   2   5   2     1151.09     1189.93     24.27 o 
   3   5   2     1403.87     1446.50     27.85 o 
   4   5   2     1318.47     1409.18     26.60 o 
   5   5   2      328.29      339.13      9.93 o 
   6   5   2       72.06       92.68      5.51 o 
   7   5   2      116.03      125.75      6.08 o 
   8   5   2      230.70      213.22     10.42 o 
   9   5   2       13.29       11.15     11.44 o 
  10   5   2        9.35        7.99     12.74 o 
  11   5   2       53.91       59.85     14.24 o 
  -6   6   2        7.48      -30.79     30.79 o 
  -5   6   2      114.99      122.19     19.40 o 
  -4   6   2      142.00      161.47     14.93 o 
  -3   6   2      565.68      568.08     21.53 o 
  -2   6   2     1250.17     1234.40     29.01 o 
  -1   6   2     1170.10     1122.49     24.20 o 
   0   6   2      727.83      693.58     16.20 o 
   1   6   2     1113.22     1072.98     23.96 o 
   2   6   2     7192.81     6940.95    148.12 o 
   3   6   2     1184.04     1189.78     23.70 o 
   4   6   2      300.08      292.12      8.68 o 
   5   6   2       50.09       53.81      5.11 o 
   6   6   2       88.37       93.40      6.41 o 
   7   6   2      858.10      838.53     21.37 o 
   8   6   2      494.56      525.06     18.56 o 
   9   6   2      180.20      181.84     13.33 o 
  10   6   2       28.18       22.68     18.33 o 
  11   6   2        7.46       -7.30     18.91 o 
  -5   7   2       82.70       84.69     19.55 o 
  -4   7   2      169.31      163.55     18.62 o 
  -3   7   2      194.60      189.33     17.39 o 
  -2   7   2        3.30       11.21     10.74 o 
  -1   7   2     2936.66     2930.14     63.91 o 
   0   7   2       55.54       51.84      7.74 o 
   1   7   2      805.44      777.39     24.99 o 
   2   7   2     3416.99     3362.32     69.17 o 
   3   7   2     1111.63     1059.79     23.73 o 
   4   7   2     2688.41     2689.43     51.07 o 
   5   7   2     2442.68     2326.79     45.22 o 
   6   7   2       81.09       88.02      6.30 o 
   7   7   2      818.41      795.77     22.52 o 
   8   7   2      104.97       99.15     11.81 o 
   9   7   2      102.85      114.52     12.90 o 
  10   7   2      127.63      106.80     20.89 o 
  -4   8   2       97.62       77.66     22.42 o 
  -3   8   2       10.60       -1.43     17.54 o 
  -2   8   2        0.29      -10.57     16.14 o 
  -1   8   2      204.51      234.35     14.11 o 
   0   8   2       23.75       36.94     10.06 o 
   1   8   2      871.50      860.38     22.07 o 
   2   8   2     1734.34     1665.93     36.29 o 
   3   8   2       42.25       55.27      8.03 o 
   4   8   2        3.69       -7.32      7.32 o 
   5   8   2       12.43        5.53      7.29 o 
   6   8   2      745.03      762.59     20.10 o 
   7   8   2       53.26       38.91      9.22 o 
   8   8   2       65.48       60.87     14.87 o 
   9   8   2        4.12       -9.69     15.32 o 
  10   8   2        5.12       -1.20     21.10 o 
  -3   9   2       37.44       57.10     23.05 o 
  -2   9   2      173.63      179.78     22.44 o 
  -1   9   2       75.81       78.92     19.64 o 
   0   9   2      121.77      130.40     14.84 o 
   1   9   2        0.63        9.80     14.13 o 
   2   9   2      790.98      772.06     32.90 o 
   3   9   2      115.19      116.74     22.33 o 
   4   9   2        5.52       -3.76      9.85 o 
   5   9   2      448.11      435.04     17.20 o 
   6   9   2       21.12       22.68     10.52 o 
   7   9   2        0.68       -5.87     12.82 o 
   8   9   2       90.59       90.70     22.22 o 
   9   9   2      230.74      265.57     27.24 o 
  10   9   2       29.98       31.09     23.80 o 
  -2  10   2        3.47      -40.26     49.35 o 
  -1  10   2       56.15       75.87     23.98 o 
   0  10   2      939.71      925.44     41.24 o 
   1  10   2      351.13      401.87     24.94 o 
   2  10   2       65.33       57.73     17.92 o 
   3  10   2      304.16      301.38     22.11 o 
   4  10   2        1.87       25.34     17.19 o 
   5  10   2     1579.19     1612.76     52.88 o 
   6  10   2       30.11       34.18     13.86 o 
   7  10   2        1.95       -4.70     14.95 o 
   8  10   2       21.44       -8.18     22.57 o 
   9  10   2      138.58      144.16     36.20 o 
   0  11   2      287.55      327.46     61.09 o 
   1  11   2       13.10       33.53     21.96 o 
   2  11   2      236.76      254.87     24.03 o 
   3  11   2      439.67      527.47     30.05 o 
   4  11   2      230.51      268.25     23.43 o 
   5  11   2      106.51      144.03     20.63 o 
   6  11   2        2.16       16.91     26.60 o 
   7  11   2       24.83       -1.27     18.04 o 
   8  11   2       67.54       32.79     25.94 o 
   2  12   2       31.74       24.47     35.67 o 
   3  12   2        0.06       20.67     21.73 o 
   4  12   2      240.68      247.43     26.38 o 
   5  12   2       96.26      124.68     21.44 o 
   6  12   2        4.11       36.38     23.32 o 
  -4 -12   3       12.34       57.79     23.41 o 
  -3 -12   3        3.48       16.79     47.32 o 
  -6 -11   3       74.92      130.47     23.22 o 
  -5 -11   3        0.53       11.46     18.43 o 
  -4 -11   3      147.05      162.25     22.42 o 
  -3 -11   3      585.17      631.76     33.94 o 
  -2 -11   3      131.59      174.06     22.11 o 
  -1 -11   3      205.66      228.36     36.41 o 
   0 -11   3        0.41       16.18     22.50 o 
  -8 -10   3        1.44      -27.95     27.95 o 
  -7 -10   3       28.59      -13.14     25.60 o 
  -6 -10   3      150.85      195.43     48.16 o 
  -5 -10   3       39.31       48.58     17.41 o 
  -4 -10   3        5.21       23.72     17.87 o 
  -3 -10   3      131.54      123.02     18.93 o 
  -2 -10   3     1242.08     1213.49     47.58 o 
  -1 -10   3       36.34       52.16     22.11 o 
   0 -10   3       31.92       52.32     19.01 o 
   1 -10   3      514.60      521.11     33.58 o 
   2 -10   3      102.57      142.04     26.31 o 
  -8  -9   3        5.55       -9.24     25.61 o 
  -7  -9   3       64.35       58.87     24.42 o 
  -6  -9   3      100.42       86.42     27.54 o 
  -5  -9   3      108.84      113.67     13.39 o 
  -4  -9   3      100.64      100.91     14.07 o 
  -3  -9   3       18.62        7.29     14.56 o 
  -2  -9   3       29.74       33.92     14.66 o 
  -1  -9   3      123.24      124.82     17.27 o 
   0  -9   3      641.06      670.94     25.51 o 
   1  -9   3     1366.04     1320.73     45.43 o 
   2  -9   3       14.24       20.64     19.23 o 
   3  -9   3      252.21      280.28     32.88 o 
   4  -9   3      161.33      138.49     23.52 o 
  -9  -8   3       23.17       -7.76     24.96 o 
  -8  -8   3      117.60       99.89     24.32 o 
  -7  -8   3      218.24      220.97     26.24 o 
  -6  -8   3       46.15       35.23     20.61 o 
  -5  -8   3       88.38      112.98     10.71 o 
  -4  -8   3       40.31       34.34      8.55 o 
  -3  -8   3     2540.90     2419.51     56.94 o 
  -2  -8   3     1233.85     1218.93     27.80 o 
  -1  -8   3       10.55        8.51      6.20 o 
   0  -8   3        9.03       14.49      9.33 o 
   1  -8   3      192.36      274.90     12.76 o 
   2  -8   3       47.24       24.15     16.22 o 
   3  -8   3      191.73      200.85     19.66 o 
   4  -8   3       10.35        4.27     18.16 o 
   5  -8   3       67.40       87.67     22.60 o 
  -9  -7   3       23.02       -5.79     24.58 o 
  -8  -7   3      112.00      119.49     23.52 o 
  -7  -7   3       23.47       15.09     17.11 o 
  -6  -7   3      360.52      327.84     22.89 o 
  -5  -7   3      844.00      849.67     24.86 o 
  -4  -7   3      856.99      802.46     20.33 o 
  -3  -7   3        9.47       12.35      6.39 o 
  -2  -7   3      327.40      323.28     11.27 o 
  -1  -7   3     2729.44     2681.28     59.02 o 
   0  -7   3     3617.29     3499.02     72.04 o 
   1  -7   3      320.16      348.55     11.86 o 
   2  -7   3      444.65      445.53     14.90 o 
   3  -7   3       15.46       14.15     12.62 o 
   4  -7   3     1991.90     2026.44     71.57 o 
   5  -7   3      196.12      211.70     21.36 o 
   6  -7   3        2.63       19.12     20.08 o 
  -9  -6   3        2.88       19.09     22.67 o 
  -8  -6   3       34.46        8.02     23.76 o 
  -7  -6   3       76.30       83.77     13.02 o 
  -6  -6   3      723.15      712.05     26.60 o 
  -5  -6   3       52.05       49.85      6.78 o 
  -4  -6   3     1831.67     1869.33     42.06 o 
  -3  -6   3      303.38      276.79      9.32 o 
  -2  -6   3      510.86      518.26     14.56 o 
  -1  -6   3     3962.71     3707.50     80.08 o 
   0  -6   3       12.06       16.75      5.41 o 
   1  -6   3     3375.37     3391.99     63.32 o 
   2  -6   3     3942.22     3858.76     78.70 o 
   3  -6   3      685.31      696.43     23.28 o 
   4  -6   3     1197.65     1260.41     37.18 o 
   5  -6   3       84.55      110.81     12.45 o 
   6  -6   3       79.01       70.79     18.16 o 
   7  -6   3      484.99      534.62     43.05 o 
  -9  -5   3        0.67       14.26     26.94 o 
  -8  -5   3      422.20      372.33     19.92 o 
  -7  -5   3       63.40       43.30     16.46 o 
  -6  -5   3        0.88       -7.73     10.79 o 
  -5  -5   3       28.37       21.71      5.63 o 
  -4  -5   3      447.27      432.85     12.23 o 
  -3  -5   3     1670.24     1674.24     30.91 o 
  -2  -5   3     2217.81     2222.48     39.95 o 
  -1  -5   3     2347.22     2301.38     47.76 o 
   0  -5   3        1.40       -3.70      3.70 o 
   1  -5   3      392.20      389.20     10.26 o 
   2  -5   3      399.99      367.08     11.03 o 
   3  -5   3      295.54      287.15     11.09 o 
   4  -5   3      192.26      217.56     10.63 o 
   5  -5   3      350.06      382.02     15.18 o 
   6  -5   3      214.72      244.60     15.72 o 
   7  -5   3       37.98       55.52     17.63 o 
  -9  -4   3       54.62       71.23     22.08 o 
  -8  -4   3       11.33       -4.21     15.57 o 
  -7  -4   3       26.99       27.64     13.65 o 
  -6  -4   3      462.75      407.78     13.49 o 
  -5  -4   3     2641.12     2604.20     56.00 o 
  -4  -4   3       13.11       16.00      5.24 o 
  -3  -4   3     1475.23     1471.23     29.69 o 
  -2  -4   3       24.54       29.38      3.85 o 
  -1  -4   3     2259.30     2337.32     42.32 o 
   0  -4   3      275.49      321.44      8.27 o 
   1  -4   3     2456.09     2558.66     43.90 o 
   2  -4   3      136.34      148.43      6.03 o 
   3  -4   3      247.74      250.78      9.42 o 
   4  -4   3      899.23      951.36     25.59 o 
   5  -4   3     1150.05     1141.98     30.33 o 
   6  -4   3      615.75      628.77     19.58 o 
   7  -4   3        5.64        5.31     14.59 o 
   8  -4   3       11.29       14.98     21.35 o 
  -9  -3   3        6.68       40.85     22.73 o 
  -8  -3   3        0.04        8.96     13.95 o 
  -7  -3   3      283.58      256.03     14.42 o 
  -6  -3   3     6248.17     6054.15    133.95 o 
  -5  -3   3      115.92      123.67      8.05 o 
  -4  -3   3       27.71       30.42      4.22 o 
  -3  -3   3     2518.41     2484.02     48.63 o 
  -2  -3   3     5019.54     5025.69     96.39 o 
  -1  -3   3      392.48      414.74      9.87 o 
   0  -3   3     5983.49     5932.69    100.32 o 
   1  -3   3      560.55      654.36     12.86 o 
   2  -3   3    24032.32    22601.65    408.06 o 
   3  -3   3      576.66      548.32     13.74 o 
   4  -3   3      293.00      292.57     10.10 o 
   5  -3   3     1892.00     1987.80     49.06 o 
   6  -3   3      648.50      640.27     18.80 o 
   7  -3   3      395.00      367.31     22.21 o 
   8  -3   3       57.13       73.77     14.39 o 
   9  -3   3        4.87       21.38     19.14 o 
  -9  -2   3       12.12       40.36     23.32 o 
  -8  -2   3      202.00      161.46     19.79 o 
  -7  -2   3        0.59       -0.35      9.13 o 
  -6  -2   3        6.32        6.98      5.78 o 
  -5  -2   3       15.34       24.22      5.72 o 
  -4  -2   3      346.77      402.69     14.01 o 
  -3  -2   3     6685.07     6263.10    129.89 o 
  -2  -2   3      763.72      765.89     18.24 o 
  -1  -2   3     5914.26     6268.05    114.15 o 
   0  -2   3    12008.85    11478.03    210.08 o 
   1  -2   3    13588.29    13137.83    250.45 o 
   2  -2   3      874.51      968.14     17.90 o 
   3  -2   3     1236.72     1364.68     28.43 o 
   4  -2   3     1311.63     1295.58     27.19 o 
   5  -2   3     4662.16     4858.64    103.50 o 
   6  -2   3        4.64        1.32      5.17 o 
   7  -2   3       83.29       93.91      8.72 o 
   8  -2   3       79.64       97.43     12.09 o 
   9  -2   3      185.52      173.36     17.82 o 
  -9  -1   3        1.36      -37.74     37.74 o 
  -8  -1   3        3.31       10.30     18.57 o 
  -7  -1   3       35.43       51.67     11.15 o 
  -6  -1   3       79.96       98.72      7.22 o 
  -5  -1   3      772.11      758.81     23.46 o 
  -4  -1   3       44.93       75.93      6.55 o 
  -3  -1   3      812.60      834.11     17.89 o 
  -2  -1   3     2211.02     2126.74     40.93 o 
  -1  -1   3     1682.57     1698.95     39.83 o 
   0  -1   3      599.58      653.73     16.98 o 
   1  -1   3     1136.47     1148.70     24.34 o 
   2  -1   3       21.92       21.21      2.16 o 
   3  -1   3      106.23       98.30      3.92 o 
   4  -1   3     7201.15     7234.70    176.97 o 
   5  -1   3      138.51      150.90      7.75 o 
   6  -1   3      987.78      991.02     33.19 o 
   7  -1   3     1114.12     1310.02    118.54 o 
   8  -1   3      369.55      355.07     31.38 o 
   9  -1   3      211.32      181.82     16.06 o 
  10  -1   3       32.34       14.09     12.88 o 
  -9   0   3       89.93       61.98     27.47 o 
  -8   0   3       39.62       68.13     24.42 o 
  -7   0   3      199.66      194.26     13.84 o 
  -6   0   3      201.25      220.51      9.90 o 
  -5   0   3     2020.69     1900.30     43.56 o 
  -4   0   3        2.18       -5.58      5.58 o 
  -3   0   3     1293.91     1250.19     31.41 o 
  -2   0   3       78.14       91.99      4.32 o 
  -1   0   3     1781.46     1771.47     34.56 o 
   0   0   3     6910.81     6752.56    172.22 o 
   1   0   3     3780.47     3605.36     77.18 o 
   2   0   3    10225.84    10053.41    203.44 o 
   3   0   3    14230.95    13635.70    319.74 o 
   4   0   3      294.53      260.35      9.94 o 
   5   0   3      394.09      448.35     16.35 o 
   6   0   3        7.26       -0.24      7.20 o 
   7   0   3      365.22      457.05     44.10 o 
   8   0   3       89.71      103.79     37.04 o 
   9   0   3       94.18       90.23     45.43 o 
  10   0   3      118.08      203.95     62.77 o 
  -8   1   3      197.01      216.63     29.59 o 
  -7   1   3       28.86       40.64     14.91 o 
  -6   1   3        2.53       11.78     10.03 o 
  -5   1   3      378.11      371.45     13.37 o 
  -4   1   3     1219.71     1192.77     29.85 o 
  -3   1   3     1680.71     1635.75     37.86 o 
  -2   1   3    11255.19    10400.93    195.33 o 
  -1   1   3      114.21      118.36      5.52 o 
   0   1   3    20108.96    17311.06    365.75 o 
   1   1   3       81.90      100.88      4.94 o 
   2   1   3    10233.73     9434.25    184.62 o 
   3   1   3     1464.18     1535.90     34.54 o 
   4   1   3      923.75      898.43     42.03 o 
   5   1   3      696.92      678.40     22.88 o 
   6   1   3     2099.33     2053.82     71.81 o 
   7   1   3       22.44       18.16      6.14 o 
   8   1   3       35.01       23.35     29.85 o 
   9   1   3      102.11      117.42     43.82 o 
  10   1   3       73.52      129.80     49.70 o 
  -8   2   3       17.18        0.27     39.04 o 
  -7   2   3       43.75       -2.63     30.79 o 
  -6   2   3       36.97       13.03      9.35 o 
  -5   2   3     2032.91     1965.07     48.52 o 
  -4   2   3       73.82       63.83      7.12 o 
  -3   2   3       33.56       18.90      5.61 o 
  -2   2   3      911.72      867.64     19.93 o 
  -1   2   3     8841.68     8338.25    177.23 o 
   0   2   3      188.52      190.05      6.70 o 
   1   2   3      440.22      449.32      9.86 o 
   2   2   3     7179.14     7011.87    132.70 o 
   3   2   3     6682.20     6478.62    134.46 o 
   4   2   3     1509.93     1557.77     40.02 o 
   5   2   3     5664.15     5817.56    181.34 o 
   6   2   3       26.31       26.04      4.38 o 
   7   2   3     5098.05     5252.50    282.45 o 
   8   2   3        3.66        0.84     30.61 o 
   9   2   3       24.62       22.58     32.85 o 
  10   2   3       81.95      119.24     44.10 o 
  -7   3   3        1.20      -29.00     29.00 o 
  -6   3   3        0.77       -2.24     11.38 o 
  -5   3   3      255.58      269.10     14.86 o 
  -4   3   3      631.40      616.73     19.38 o 
  -3   3   3      129.55      120.44      8.85 o 
  -2   3   3      252.07      262.54      8.75 o 
  -1   3   3      394.25      402.46     10.16 o 
   0   3   3      370.50      383.82     11.06 o 
   1   3   3      231.88      265.73      8.72 o 
   2   3   3    17031.88    15765.66    296.46 o 
   3   3   3     1029.66     1013.53     21.06 o 
   4   3   3     3481.16     3633.75     86.07 o 
   5   3   3     2123.03     2195.84     52.54 o 
   6   3   3     1756.35     1805.95     43.62 o 
   7   3   3      140.93      121.74      9.83 o 
   8   3   3      537.60      519.75     24.54 o 
   9   3   3        0.49       39.42     36.14 o 
  10   3   3      233.48      324.73     52.56 o 
  11   3   3       10.53       86.11     49.14 o 
  -7   4   3      199.89      173.39     35.17 o 
  -6   4   3        3.33      -20.75     28.16 o 
  -5   4   3       29.95       34.88     11.80 o 
  -4   4   3      166.79      170.93     16.05 o 
  -3   4   3        1.39       13.77      7.33 o 
  -2   4   3     3703.71     3620.88     74.11 o 
  -1   4   3     1256.38     1157.26     24.06 o 
   0   4   3     2003.75     1929.76     39.98 o 
   1   4   3     3593.28     3757.32     73.56 o 
   2   4   3     1679.36     1777.00     36.65 o 
   3   4   3      680.99      691.64     15.27 o 
   4   4   3       57.67       60.87      4.36 o 
   5   4   3      379.47      367.54     10.55 o 
   6   4   3     1221.36     1238.72     27.05 o 
   7   4   3      247.29      230.13      7.84 o 
   8   4   3        0.81       -6.05      6.05 o 
   9   4   3      319.56      320.08     17.28 o 
  10   4   3       40.35       35.67     10.68 o 
  11   4   3       30.66       53.63     16.65 o 
  -6   5   3       38.47       39.14     30.25 o 
  -5   5   3      179.95      206.49     20.22 o 
  -4   5   3      698.00      653.45     31.61 o 
  -3   5   3      184.68      184.26     15.72 o 
  -2   5   3     1209.17     1156.76     26.03 o 
  -1   5   3       90.62       89.00      6.27 o 
   0   5   3     5470.07     5205.81    101.03 o 
   1   5   3     2400.03     2306.08     46.00 o 
   2   5   3      141.72      130.85      5.82 o 
   3   5   3      219.25      238.63      7.50 o 
   4   5   3      991.81      904.94     17.38 o 
   5   5   3     2200.77     2113.07     42.71 o 
   6   5   3     1268.69     1337.20     29.33 o 
   7   5   3      647.84      650.33     16.95 o 
   8   5   3      278.94      298.64     12.39 o 
   9   5   3       71.36       53.56     11.56 o 
  10   5   3        0.81        8.97     12.01 o 
  11   5   3        0.03       18.13     13.05 o 
  -5   6   3       68.06       50.84     19.48 o 
  -4   6   3        2.42      -16.82     16.82 o 
  -3   6   3     1239.79     1172.03     38.98 o 
  -2   6   3      130.63      134.14      9.52 o 
  -1   6   3      881.08      851.20     21.52 o 
   0   6   3     2897.69     2778.75     53.05 o 
   1   6   3     1836.16     1736.51     39.02 o 
   2   6   3     3010.03     2939.85     63.75 o 
   3   6   3     5854.33     5639.08    113.61 o 
   4   6   3       81.78       79.64      5.15 o 
   5   6   3     3699.45     3603.45     68.59 o 
   6   6   3       63.08       57.19      6.29 o 
   7   6   3      529.19      537.55     15.45 o 
   8   6   3      771.85      768.01     23.91 o 
   9   6   3        0.10        1.57     10.81 o 
  10   6   3       12.70        1.63     16.86 o 
  11   6   3       64.39       50.46     18.50 o 
  -5   7   3        6.56       -1.27     21.68 o 
  -4   7   3        5.56       16.61     19.28 o 
  -3   7   3       93.38       76.77     16.81 o 
  -2   7   3       25.75        8.71     13.24 o 
  -1   7   3      731.12      701.28     20.00 o 
   0   7   3     2046.26     1894.58     42.30 o 
   1   7   3      198.30      186.18      8.84 o 
   2   7   3       26.89       25.36      6.56 o 
   3   7   3      149.22      152.42      8.08 o 
   4   7   3     1536.95     1492.51     30.77 o 
   5   7   3      317.70      329.91      9.91 o 
   6   7   3      662.06      651.66     15.44 o 
   7   7   3        3.13       -6.68      7.60 o 
   8   7   3      291.53      280.44     14.99 o 
   9   7   3       17.72       15.97     11.75 o 
  10   7   3       85.50       90.92     20.30 o 
  11   7   3        1.01      -20.53     20.53 o 
  -4   8   3       89.82      108.78     20.42 o 
  -3   8   3       96.77       80.77     18.33 o 
  -2   8   3        7.84       -6.69     17.04 o 
  -1   8   3       41.15       51.67     13.01 o 
   0   8   3      604.50      536.94     20.32 o 
   1   8   3      102.91       93.24      9.74 o 
   2   8   3        5.91        7.57      7.66 o 
   3   8   3      619.41      598.33     18.39 o 
   4   8   3       24.14       14.80      7.62 o 
   5   8   3        0.46        0.52      7.16 o 
   6   8   3      367.39      389.71     12.46 o 
   7   8   3      918.05      882.77     25.33 o 
   8   8   3      141.94      156.90     16.06 o 
   9   8   3        0.69        1.73     14.65 o 
  10   8   3       19.69      -15.02     20.64 o 
  -2   9   3      520.11      545.22     31.20 o 
  -1   9   3      377.13      361.89     24.52 o 
   0   9   3        5.77       12.04     19.78 o 
   1   9   3      210.87      193.42     18.64 o 
   2   9   3       84.92       87.55     16.50 o 
   3   9   3     2811.11     2711.23     92.40 o 
   4   9   3      243.17      256.20     13.40 o 
   5   9   3       41.10       48.57     11.81 o 
   6   9   3      381.06      415.24     17.21 o 
   7   9   3      228.74      258.68     16.26 o 
   8   9   3        5.19      -16.65     19.90 o 
   9   9   3      226.62      187.47     24.74 o 
  10   9   3       60.17       54.45     23.33 o 
  -1  10   3        5.63       31.86     40.43 o 
   0  10   3      198.52      192.87     25.80 o 
   1  10   3      619.27      664.70     33.78 o 
   2  10   3      380.81      363.20     24.13 o 
   3  10   3      176.25      206.68     20.04 o 
   4  10   3        9.77        1.27     17.37 o 
   5  10   3      187.06      192.59     18.79 o 
   6  10   3      319.49      375.54     20.04 o 
   7  10   3       39.65       39.48     14.88 o 
   8  10   3        8.68      -16.24     23.10 o 
   9  10   3        0.99      -23.08     23.08 o 
   0  11   3        2.13       -3.56     48.65 o 
   1  11   3       15.09       13.01     21.29 o 
   2  11   3      280.68      328.45     25.75 o 
   3  11   3      174.24      205.58     22.00 o 
   4  11   3       23.01       29.82     21.44 o 
   5  11   3      184.30      206.56     22.93 o 
   6  11   3       22.65        8.62     31.33 o 
   7  11   3      161.98      217.18     21.39 o 
   8  11   3      158.83      195.60     28.84 o 
   3  12   3       29.71       80.88     38.64 o 
   4  12   3      141.78      208.98     30.41 o 
   5  12   3       70.21       66.60     21.81 o 
   6  12   3        6.11       -6.41     20.35 o 
  -6 -11   4        0.92       -4.40     51.93 o 
  -5 -11   4       78.21      181.38     54.24 o 
  -4 -11   4      393.75      431.97     28.69 o 
  -3 -11   4       14.26       66.88     22.42 o 
  -2 -11   4       56.10       70.46     21.23 o 
  -1 -11   4      193.99      233.23     24.67 o 
   0 -11   4      160.94      193.54     52.42 o 
  -7 -10   4        8.63       -4.03     42.02 o 
  -6 -10   4       30.12       26.56     47.18 o 
  -5 -10   4        7.17       14.59     32.43 o 
  -4 -10   4       90.09      109.87     19.81 o 
  -3 -10   4       15.94       21.61     20.99 o 
  -2 -10   4      312.74      330.69     60.32 o 
  -1 -10   4      850.64      810.59     37.43 o 
   0 -10   4       13.78       19.21     18.48 o 
   1 -10   4      222.80      206.38     32.61 o 
   2 -10   4      181.50      214.44     31.45 o 
  -8  -9   4        3.96      -12.37     28.41 o 
  -7  -9   4       10.59       37.80     27.29 o 
  -6  -9   4       14.55      -18.26     27.25 o 
  -5  -9   4      797.88      709.78     42.00 o 
  -4  -9   4      808.57      733.58     32.92 o 
  -3  -9   4       31.54       24.80     14.85 o 
  -2  -9   4       40.81       32.75     17.85 o 
  -1  -9   4       32.83       48.24     17.05 o 
   0  -9   4       12.40       12.72     19.99 o 
   1  -9   4      340.85      366.95     29.78 o 
   2  -9   4       27.43       21.84     18.53 o 
   3  -9   4      133.24      173.50     26.22 o 
   4  -9   4       17.05       51.87     21.89 o 
  -8  -8   4       55.68       58.25     26.63 o 
  -7  -8   4      134.14      191.27     35.96 o 
  -6  -8   4       73.84       62.06     23.58 o 
  -5  -8   4        5.01        7.90     14.97 o 
  -4  -8   4       40.93       39.45     13.12 o 
  -3  -8   4      866.36      902.67     26.99 o 
  -2  -8   4     2584.47     2347.29     64.22 o 
  -1  -8   4        0.21       10.80      9.97 o 
   0  -8   4       75.70       79.76     10.79 o 
   1  -8   4      307.24      327.60     15.50 o 
   2  -8   4     1902.85     1859.27     66.55 o 
   3  -8   4      244.18      236.08     21.11 o 
   4  -8   4        0.11        5.74     18.22 o 
   5  -8   4      262.67      289.98     26.33 o 
  -9  -7   4        0.09      -10.10     26.45 o 
  -8  -7   4       93.27      101.22     26.42 o 
  -7  -7   4       14.53       15.19     22.04 o 
  -6  -7   4      418.85      385.73     41.08 o 
  -5  -7   4       14.49       18.07     10.85 o 
  -4  -7   4      143.06      184.77     11.34 o 
  -3  -7   4     1428.76     1291.74     30.38 o 
  -2  -7   4       27.30       38.25      7.22 o 
  -1  -7   4     2047.74     1936.66     43.86 o 
   0  -7   4     3747.65     3629.48     78.26 o 
   1  -7   4      622.24      602.22     16.47 o 
   2  -7   4     1419.17     1457.87     34.02 o 
   3  -7   4      152.65      122.89     14.22 o 
   4  -7   4      293.60      273.39     20.99 o 
   5  -7   4     1228.27     1298.76     50.44 o 
   6  -7   4        0.28      -16.97     19.69 o 
  -9  -6   4        4.47       26.97     25.98 o 
  -8  -6   4        9.09      -10.80     22.54 o 
  -7  -6   4        4.67        7.51     16.96 o 
  -6  -6   4       13.93       14.01     12.68 o 
  -5  -6   4      330.18      351.70     13.85 o 
  -4  -6   4     1065.03     1020.90     28.32 o 
  -3  -6   4     1554.91     1541.08     35.65 o 
  -2  -6   4      334.88      354.49     12.10 o 
  -1  -6   4        0.64       -3.17      5.76 o 
   0  -6   4      937.09      860.64     24.18 o 
   1  -6   4       26.53       24.39      5.93 o 
   2  -6   4      668.90      708.32     18.77 o 
   3  -6   4     1227.22     1177.84     34.71 o 
   4  -6   4      174.62      170.56     12.38 o 
   5  -6   4      235.05      229.40     14.28 o 
   6  -6   4      138.20      134.88     19.28 o 
   7  -6   4      132.26      137.88     28.95 o 
  -9  -5   4        1.54       -1.81     23.87 o 
  -8  -5   4      175.74      113.29     20.34 o 
  -7  -5   4      472.68      440.94     21.38 o 
  -6  -5   4        4.97       -4.60     11.71 o 
  -5  -5   4      444.92      466.74     13.32 o 
  -4  -5   4        8.86       11.84      6.26 o 
  -3  -5   4     1139.73     1081.71     25.85 o 
  -2  -5   4      197.02      215.16      9.99 o 
  -1  -5   4     2392.36     2293.30     53.21 o 
   0  -5   4       31.31       41.28      5.20 o 
   1  -5   4       10.26       14.55      5.34 o 
   2  -5   4      379.44      412.80     12.03 o 
   3  -5   4     1422.56     1403.22     32.16 o 
   4  -5   4     1056.82     1037.31     28.45 o 
   5  -5   4       17.89       13.75      9.99 o 
   6  -5   4       33.68       16.82     12.56 o 
   7  -5   4       66.89       79.82     23.50 o 
  -9  -4   4      140.02      155.80     27.09 o 
  -8  -4   4      855.11      759.54     38.30 o 
  -7  -4   4        1.03       -2.76     12.98 o 
  -6  -4   4       23.43       30.70     16.17 o 
  -5  -4   4      421.74      413.58     12.23 o 
  -4  -4   4     1376.39     1390.77     28.24 o 
  -3  -4   4       63.43       64.50      5.75 o 
  -2  -4   4     3270.61     3262.07     65.98 o 
  -1  -4   4      544.17      607.59     14.72 o 
   0  -4   4    23272.19    21796.32    413.30 o 
   1  -4   4     1779.19     1687.75     33.71 o 
   2  -4   4      289.06      286.85      9.23 o 
   3  -4   4     4354.09     4392.83    100.30 o 
   4  -4   4     1118.27     1189.09     31.04 o 
   5  -4   4      851.40      863.75     24.42 o 
   6  -4   4      615.49      684.87     24.32 o 
   7  -4   4       47.97       59.61     16.22 o 
   8  -4   4      158.27      141.96     23.47 o 
  -9  -3   4        0.30       29.87     25.12 o 
  -8  -3   4        8.89       10.79     16.55 o 
  -7  -3   4        1.81        0.12     11.03 o 
  -6  -3   4       34.81       31.03      9.44 o 
  -5  -3   4      785.87      849.87     26.98 o 
  -4  -3   4      154.79      161.44      6.80 o 
  -3  -3   4     1576.10     1641.88     35.50 o 
  -2  -3   4     6796.38     6821.48    130.42 o 
  -1  -3   4     5112.63     5198.99     99.26 o 
   0  -3   4     1170.55     1233.42     24.97 o 
   1  -3   4     2964.06     3073.10     59.77 o 
   2  -3   4     1339.99     1309.69     27.45 o 
   3  -3   4    10601.17    10259.51    231.47 o 
   4  -3   4       88.13       88.68      7.06 o 
   5  -3   4       89.26       93.41      8.30 o 
   6  -3   4      563.35      575.77     20.57 o 
   7  -3   4      711.81      680.40     32.19 o 
   8  -3   4       54.66       55.15     14.07 o 
   9  -3   4       16.99       -0.01     19.32 o 
  -9  -2   4       12.46      -13.49     26.42 o 
  -8  -2   4       18.67       24.18     23.18 o 
  -7  -2   4      274.11      256.90     16.84 o 
  -6  -2   4        3.23       -9.41     10.65 o 
  -5  -2   4      418.09      390.88     15.07 o 
  -4  -2   4      216.11      201.39      7.41 o 
  -3  -2   4      624.66      595.76     14.67 o 
  -2  -2   4      206.74      207.99      9.70 o 
  -1  -2   4      165.62      186.43     10.65 o 
   0  -2   4      234.74      225.22      7.29 o 
   1  -2   4     1288.22     1260.24     24.25 o 
   2  -2   4     6586.50     6635.84    127.16 o 
   3  -2   4       58.63       58.29      5.90 o 
   4  -2   4     1982.26     2017.71     46.69 o 
   5  -2   4     4087.11     4090.94    107.95 o 
   6  -2   4      862.68      979.48     30.20 o 
   7  -2   4      908.08      902.06     31.89 o 
   8  -2   4        6.16       -8.49     16.70 o 
   9  -2   4        1.07        1.43     17.56 o 
  -8  -1   4        7.93       36.94     24.43 o 
  -7  -1   4      262.48      294.50     24.84 o 
  -6  -1   4        2.24       13.63      8.13 o 
  -5  -1   4      276.56      283.60     13.80 o 
  -4  -1   4       31.74       18.75      8.12 o 
  -3  -1   4     1274.45     1228.49     27.58 o 
  -2  -1   4     1922.68     1938.51     45.49 o 
  -1  -1   4     1192.35     1133.38     31.78 o 
   0  -1   4     6428.33     6537.32    150.86 o 
   1  -1   4    17237.87    15901.52    320.45 o 
   2  -1   4      347.23      307.30      8.48 o 
   3  -1   4      534.11      673.39     16.22 o 
   4  -1   4       78.53       81.24      6.15 o 
   5  -1   4      571.00      580.81     14.68 o 
   6  -1   4      353.98      337.91     13.14 o 
   7  -1   4      699.00      710.66     36.60 o 
   8  -1   4      820.33      818.11     41.98 o 
   9  -1   4        2.35        6.12     11.20 o 
  10  -1   4        3.49        8.24     12.37 o 
  -8   0   4        0.17       13.33     25.97 o 
  -7   0   4       26.44       67.95     17.87 o 
  -6   0   4      260.80      270.11     12.08 o 
  -5   0   4      254.23      265.50     11.69 o 
  -4   0   4     3651.27     3406.61     82.08 o 
  -3   0   4       20.15       15.88      6.63 o 
  -2   0   4    12290.86    11393.97    214.92 o 
  -1   0   4     1095.91     1065.09     23.07 o 
   0   0   4     4118.56     4186.65    106.05 o 
   1   0   4     3975.52     3741.63     84.93 o 
   2   0   4      740.54      806.23     18.58 o 
   3   0   4     1515.21     1649.30     44.46 o 
   4   0   4     6642.94     6328.35    131.33 o 
   5   0   4       51.46       40.82      7.45 o 
   6   0   4      152.05      166.04      8.75 o 
   7   0   4      356.42      383.03     39.49 o 
   8   0   4      627.30      714.61     61.65 o 
   9   0   4        0.30       24.67     40.33 o 
  -8   1   4       14.62       37.77     36.52 o 
  -7   1   4      345.19      297.85     29.25 o 
  -6   1   4       45.10       49.80     10.93 o 
  -5   1   4        6.34        0.96      9.00 o 
  -4   1   4      376.95      340.72     15.11 o 
  -3   1   4     2523.39     2433.67     49.55 o 
  -2   1   4       84.17       80.87      6.08 o 
  -1   1   4     1084.50     1049.38     22.67 o 
   0   1   4     2724.79     2630.05     65.06 o 
   1   1   4    13995.83    12725.99    392.96 o 
   2   1   4       15.03       41.62      7.01 o 
   3   1   4     6173.29     5835.09    129.52 o 
   4   1   4     1284.58     1352.76     32.97 o 
   5   1   4    12976.02    12586.68    352.49 o 
   6   1   4        6.31       22.25     16.74 o 
   7   1   4      213.03      204.06     28.38 o 
   8   1   4      669.49      652.82     54.94 o 
   9   1   4       13.20       -0.91     40.19 o 
  10   1   4       58.53       49.07     51.09 o 
  -7   2   4       24.35      -12.06     32.58 o 
  -6   2   4       76.39       99.67     12.48 o 
  -5   2   4       22.66       27.14      9.10 o 
  -4   2   4       32.26       25.60      7.95 o 
  -3   2   4      121.63      114.58      6.16 o 
  -2   2   4      431.56      426.43     12.37 o 
  -1   2   4       31.64       27.40      4.97 o 
   0   2   4    15131.13    14547.29    325.06 o 
   1   2   4     2292.76     2311.56     50.91 o 
   2   2   4     6084.96     6188.12    122.26 o 
   3   2   4     5093.89     5060.86    104.75 o 
   4   2   4     4811.83     4983.10    125.96 o 
   5   2   4      134.08      121.24      6.03 o 
   6   2   4     1474.34     1541.73     44.86 o 
   7   2   4        3.54       -0.06      6.50 o 
   8   2   4     1497.01     1572.72     97.36 o 
   9   2   4       71.15      110.09     35.16 o 
  10   2   4        2.44       11.32     39.49 o 
  11   2   4       11.22       33.41     55.85 o 
  -7   3   4        1.00       19.06     34.36 o 
  -6   3   4        6.67        5.73     24.45 o 
  -5   3   4       32.76       32.24     11.45 o 
  -4   3   4      884.89      877.77     27.73 o 
  -3   3   4      396.63      391.05     12.02 o 
  -2   3   4     1416.31     1347.57     35.83 o 
  -1   3   4     4692.87     4671.98    100.38 o 
   0   3   4      190.90      202.34      8.05 o 
   1   3   4       48.94       44.83      4.42 o 
   2   3   4      205.01      207.77      6.70 o 
   3   3   4     1622.43     1637.18     33.45 o 
   4   3   4     5262.25     5661.52    124.34 o 
   5   3   4     1974.53     1905.54     40.95 o 
   6   3   4      150.18      143.12      6.96 o 
   7   3   4      857.36      902.20     25.89 o 
   8   3   4      160.15      146.36      8.68 o 
   9   3   4      142.40      153.99     13.07 o 
  10   3   4       49.30       35.79     42.57 o 
  11   3   4       96.12       65.84     46.76 o 
  -6   4   4      164.68       87.47     33.58 o 
  -5   4   4       25.99       16.39     13.52 o 
  -4   4   4      442.12      426.83     30.79 o 
  -3   4   4       16.81       19.75      6.73 o 
  -2   4   4     3407.45     3326.86     90.06 o 
  -1   4   4     1011.94      961.16     21.05 o 
   0   4   4      126.28      119.60      5.92 o 
   1   4   4      388.40      430.48     13.26 o 
   2   4   4     3536.28     3201.94     72.91 o 
   3   4   4     1934.21     1736.74     35.51 o 
   4   4   4     1495.92     1614.16     34.61 o 
   5   4   4     1125.32     1087.03     26.06 o 
   6   4   4     1349.45     1285.49     34.12 o 
   7   4   4      320.42      310.14     10.02 o 
   8   4   4        1.04       -4.26      6.50 o 
   9   4   4        0.03       -6.26      9.62 o 
  10   4   4       16.98       16.40     10.53 o 
  11   4   4      140.03      131.65     15.18 o 
  -6   5   4       22.30       20.79     35.48 o 
  -5   5   4      144.65      163.99     21.21 o 
  -4   5   4       64.04       69.06     14.14 o 
  -3   5   4      637.23      578.62     33.67 o 
  -2   5   4     1362.93     1310.02     35.94 o 
  -1   5   4     1218.18     1222.51     26.16 o 
   0   5   4     2234.69     2179.81     43.75 o 
   1   5   4     7993.28     7435.06    151.69 o 
   2   5   4        3.11        4.70      3.92 o 
   3   5   4     8864.26     8491.10    153.11 o 
   4   5   4        4.73       11.79      4.40 o 
   5   5   4     1801.70     1751.33     32.82 o 
   6   5   4     3001.42     3027.33     64.16 o 
   7   5   4        2.04       -1.50      5.73 o 
   8   5   4      157.51      146.71      9.23 o 
   9   5   4      726.22      709.75     28.97 o 
  10   5   4       73.35       67.64     12.88 o 
  11   5   4       19.57       32.24     13.01 o 
  -5   6   4        3.85      -14.72     23.26 o 
  -4   6   4        2.34       -4.38     18.96 o 
  -3   6   4      193.29      212.99     20.06 o 
  -2   6   4      907.26      842.86     34.21 o 
  -1   6   4      208.76      225.91     10.64 o 
   0   6   4       83.05       89.08      7.46 o 
   1   6   4      391.37      364.89     11.88 o 
   2   6   4     1535.25     1456.01     31.36 o 
   3   6   4      753.15      770.46     18.44 o 
   4   6   4     2267.57     2243.81     41.89 o 
   5   6   4       41.94       45.47      5.69 o 
   6   6   4     1697.05     1619.98     34.10 o 
   7   6   4       17.69       14.45      6.77 o 
   8   6   4      468.89      485.12     14.73 o 
   9   6   4        3.21        1.70     10.70 o 
  10   6   4       54.54       67.78     17.54 o 
  11   6   4        1.39       -5.30     17.97 o 
  -4   7   4        3.09       -2.94     21.82 o 
  -3   7   4       56.43       47.18     24.61 o 
  -2   7   4      334.25      336.60     22.93 o 
  -1   7   4       41.62       51.49     10.76 o 
   0   7   4        5.67        1.81      7.91 o 
   1   7   4      806.30      759.53     21.53 o 
   2   7   4       14.12       12.35      6.84 o 
   3   7   4       66.40       64.52      6.78 o 
   4   7   4      425.43      421.11     12.94 o 
   5   7   4     1930.42     1841.25     38.21 o 
   6   7   4      509.31      538.43     14.56 o 
   7   7   4       10.68       22.26      7.99 o 
   8   7   4        7.39        2.88      8.20 o 
   9   7   4       96.41       87.28     12.53 o 
  10   7   4       32.13       40.09     21.34 o 
  11   7   4       81.94       53.79     20.77 o 
  -3   8   4      199.69      192.29     22.27 o 
  -2   8   4        1.65       -5.33     17.67 o 
  -1   8   4      112.55      102.99     15.33 o 
   0   8   4      161.86      180.79     15.42 o 
   1   8   4     2800.67     2642.83     67.05 o 
   2   8   4      432.97      426.08     15.80 o 
   3   8   4       40.12       41.87      8.09 o 
   4   8   4     1042.50     1017.65     25.18 o 
   5   8   4      621.37      601.65     16.44 o 
   6   8   4       59.34       72.17      9.64 o 
   7   8   4      596.13      609.97     21.44 o 
   8   8   4      184.36      178.73     12.23 o 
   9   8   4      182.00      190.32     17.42 o 
  10   8   4        0.56       15.21     20.75 o 
  -2   9   4       84.93       67.22     26.88 o 
  -1   9   4      561.39      585.04     37.50 o 
   0   9   4      173.50      150.89     20.39 o 
   1   9   4      391.87      469.77     26.50 o 
   2   9   4       19.38       30.98     15.62 o 
   3   9   4      249.56      238.91     19.16 o 
   4   9   4      990.03      958.78     35.05 o 
   5   9   4      119.89      118.74     10.88 o 
   6   9   4       38.24       30.62     12.49 o 
   7   9   4       54.27       62.24     13.34 o 
   8   9   4      362.86      347.58     26.59 o 
   9   9   4        2.09       -0.23     21.25 o 
  10   9   4        2.41       -5.81     22.99 o 
  -1  10   4       10.55       -7.90     50.32 o 
   0  10   4      231.96      261.22     39.53 o 
   1  10   4      207.15      246.45     23.02 o 
   2  10   4      135.29      189.20     27.51 o 
   3  10   4      124.44       83.88     18.10 o 
   4  10   4      233.02      211.56     20.92 o 
   5  10   4      162.79      171.08     19.01 o 
   6  10   4      431.19      450.31     22.31 o 
   7  10   4      117.49       83.36     15.53 o 
   8  10   4       51.79       54.46     23.00 o 
   9  10   4       18.64      -25.18     25.18 o 
   1  11   4       51.58       55.62     34.13 o 
   2  11   4      282.49      318.36     34.49 o 
   3  11   4      178.80      180.72     22.62 o 
   4  11   4       25.86        9.56     20.61 o 
   5  11   4        0.29        4.10     18.59 o 
   6  11   4        3.92        8.00     20.08 o 
   7  11   4       40.23       72.46     18.67 o 
   8  11   4       64.85       62.73     26.27 o 
   4  12   4        0.07       41.65     38.10 o 
   5  12   4      318.92      336.63     27.35 o 
   6  12   4        9.25       -7.33     21.06 o 
  -5 -11   5        1.42       17.75     54.59 o 
  -4 -11   5       69.89      116.31     40.08 o 
  -3 -11   5      269.36      290.18     25.61 o 
  -2 -11   5        8.13       19.21     22.00 o 
  -1 -11   5      134.19      123.84     38.33 o 
   0 -11   5      148.41      149.23     54.10 o 
  -6 -10   5      277.59      304.53     64.23 o 
  -5 -10   5       36.29       94.50     49.21 o 
  -4 -10   5        5.85       18.11     34.35 o 
  -3 -10   5        6.10       23.57     20.26 o 
  -2 -10   5        4.57      -16.35     18.47 o 
  -1 -10   5      284.73      306.89     24.57 o 
   0 -10   5       63.00       59.73     19.97 o 
   1 -10   5      302.12      324.87     29.69 o 
   2 -10   5      136.64      132.17     49.70 o 
  -7  -9   5        2.98        4.07     40.34 o 
  -6  -9   5        3.32       -6.45     34.91 o 
  -5  -9   5      168.10      199.50     37.12 o 
  -4  -9   5      922.01      891.12     60.47 o 
  -3  -9   5       23.93       45.15     30.38 o 
  -2  -9   5       10.59       12.99     26.14 o 
  -1  -9   5      321.42      316.30     23.31 o 
   0  -9   5     1166.00     1093.85     44.85 o 
   1  -9   5      220.01      234.46     22.45 o 
   2  -9   5        8.89       12.71     22.95 o 
   3  -9   5      334.06      293.17     24.98 o 
  -8  -8   5       52.24       57.64     29.01 o 
  -7  -8   5        3.03       -6.67     25.90 o 
  -6  -8   5       63.61       71.60     25.52 o 
  -5  -8   5      144.98      142.72     19.33 o 
  -4  -8   5        0.19       15.66     16.97 o 
  -3  -8   5      474.78      473.61     39.00 o 
  -2  -8   5     1673.57     1623.97     58.43 o 
  -1  -8   5      245.73      235.38     18.74 o 
   0  -8   5     1194.98     1149.99     30.67 o 
   1  -8   5      376.83      363.75     16.10 o 
   2  -8   5      251.93      242.90     20.41 o 
   3  -8   5     2255.96     2236.97     78.96 o 
   4  -8   5       32.74       16.54     20.60 o 
   5  -8   5       89.26      100.48     23.08 o 
  -8  -7   5        0.02        9.23     26.78 o 
  -7  -7   5       28.10       52.99     25.09 o 
  -6  -7   5      236.30      248.23     29.07 o 
  -5  -7   5      315.67      327.44     27.37 o 
  -4  -7   5      153.01      157.95     15.19 o 
  -3  -7   5        6.62       16.16     11.05 o 
  -2  -7   5      276.81      267.90     12.34 o 
  -1  -7   5       13.41        5.05      7.20 o 
   0  -7   5      428.88      419.47     13.52 o 
   1  -7   5     1701.04     1542.06     38.21 o 
   2  -7   5       10.86       21.72      9.88 o 
   3  -7   5      859.33      780.34     34.49 o 
   4  -7   5       35.13       38.11     17.16 o 
   5  -7   5      149.67      135.49     19.87 o 
   6  -7   5      247.49      263.72     32.89 o 
  -8  -6   5        8.99        8.89     25.79 o 
  -7  -6   5       19.95       42.04     23.69 o 
  -6  -6   5        4.40       27.40     20.04 o 
  -5  -6   5      109.03      104.39     13.11 o 
  -4  -6   5       11.72       21.19      9.66 o 
  -3  -6   5     1335.80     1268.18     34.29 o 
  -2  -6   5      161.71      175.71     10.69 o 
  -1  -6   5      140.77      142.50      8.68 o 
   0  -6   5      147.65      166.51     10.16 o 
   1  -6   5     1408.60     1351.14     31.42 o 
   2  -6   5     1423.19     1366.54     31.81 o 
   3  -6   5       61.75       66.50     10.55 o 
   4  -6   5       76.77       63.20     11.29 o 
   5  -6   5       86.22       66.82     17.33 o 
   6  -6   5        0.55      -16.42     23.24 o 
   7  -6   5      108.55      104.83     27.77 o 
  -8  -5   5       14.90       33.14     25.38 o 
  -7  -5   5       27.54        1.93     19.63 o 
  -6  -5   5      311.80      290.99     27.72 o 
  -5  -5   5       62.75       76.25     10.41 o 
  -4  -5   5      240.15      260.07     12.71 o 
  -3  -5   5       11.60        6.80      7.51 o 
  -2  -5   5     7746.28     7420.27    177.53 o 
  -1  -5   5      822.66      782.67     19.83 o 
   0  -5   5      450.97      457.21     14.96 o 
   1  -5   5     4525.49     4549.59     98.14 o 
   2  -5   5     1156.74     1224.07     27.07 o 
   3  -5   5     1175.25     1183.72     26.42 o 
   4  -5   5     2137.37     2151.53     64.68 o 
   5  -5   5      241.12      237.79     17.08 o 
   6  -5   5      802.09      790.48     31.77 o 
   7  -5   5      153.62      129.08     27.54 o 
  -8  -4   5       65.74       51.25     24.38 o 
  -7  -4   5       89.92      115.02     21.69 o 
  -6  -4   5      103.44      114.23     12.60 o 
  -5  -4   5      504.96      466.81     13.92 o 
  -4  -4   5     2500.17     2612.54     54.20 o 
  -3  -4   5     1023.04     1016.96     23.71 o 
  -2  -4   5      243.41      238.31      9.26 o 
  -1  -4   5     1487.53     1490.07     35.94 o 
   0  -4   5     1564.54     1520.42     34.40 o 
   1  -4   5     9584.71     9176.00    195.48 o 
   2  -4   5      476.90      475.53     14.58 o 
   3  -4   5       13.71       18.57      5.88 o 
   4  -4   5     2010.09     1934.24     57.95 o 
   5  -4   5     1253.07     1280.70     40.07 o 
   6  -4   5       80.64       77.18     10.63 o 
   7  -4   5      161.10      195.34     30.96 o 
   8  -4   5      126.28       97.84     22.06 o 
  -8  -3   5        7.78       26.63     29.08 o 
  -7  -3   5      152.67      117.04     16.59 o 
  -6  -3   5        0.77       -2.65     13.47 o 
  -5  -3   5       19.74       28.55      8.55 o 
  -4  -3   5      268.57      295.07     12.68 o 
  -3  -3   5      169.51      177.95      8.29 o 
  -2  -3   5      822.30      815.96     18.48 o 
  -1  -3   5     2871.28     2897.94     62.01 o 
   0  -3   5     1943.46     1942.46     40.71 o 
   1  -3   5        7.85       27.39      5.22 o 
   2  -3   5     1587.57     1682.67     37.59 o 
   3  -3   5     6609.32     6463.02    145.16 o 
   4  -3   5     1844.24     1969.67     58.50 o 
   5  -3   5     1493.84     1508.64     45.77 o 
   6  -3   5        6.72        8.42      8.72 o 
   7  -3   5       28.57       37.99     13.22 o 
   8  -3   5      918.63      868.37     39.45 o 
   9  -3   5       72.26       89.04     24.64 o 
  -8  -2   5        1.69        6.23     59.98 o 
  -7  -2   5       71.42       66.02     15.57 o 
  -6  -2   5        0.22        9.04     13.09 o 
  -5  -2   5      425.40      441.63     18.96 o 
  -4  -2   5      235.75      246.95      9.95 o 
  -3  -2   5       60.43       74.17      7.57 o 
  -2  -2   5     1476.18     1456.11     33.64 o 
  -1  -2   5     8069.80     7418.74    167.09 o 
   0  -2   5      140.17      129.07      6.66 o 
   1  -2   5      517.79      649.05     14.38 o 
   2  -2   5       76.42       81.74      6.77 o 
   3  -2   5      622.56      651.75     15.08 o 
   4  -2   5      804.38      789.61     23.59 o 
   5  -2   5     2115.34     2060.01     61.08 o 
   6  -2   5     2644.94     2589.99     75.76 o 
   7  -2   5       53.48       39.18      8.33 o 
   8  -2   5        1.81       -1.09     11.80 o 
   9  -2   5        0.05       -4.19     12.69 o 
  -8  -1   5       40.03       50.13     33.04 o 
  -7  -1   5       17.54       40.71     15.72 o 
  -6  -1   5      672.66      689.35     51.14 o 
  -5  -1   5       33.87       41.62     11.38 o 
  -4  -1   5     3550.51     3399.77     76.08 o 
  -3  -1   5      935.67      935.97     22.71 o 
  -2  -1   5     1134.05     1127.89     26.46 o 
  -1  -1   5     2569.32     2441.99     56.12 o 
   0  -1   5      427.87      428.05     13.49 o 
   1  -1   5     1704.63     1827.34     40.68 o 
   2  -1   5    12916.56    11810.05    238.24 o 
   3  -1   5      210.26      232.80      6.91 o 
   4  -1   5     1771.75     1832.00     40.52 o 
   5  -1   5       17.02       17.83      5.89 o 
   6  -1   5     1275.29     1182.45     36.08 o 
   7  -1   5       41.28       38.89      9.83 o 
   8  -1   5       24.44       39.49     10.84 o 
   9  -1   5        0.72       -1.33     22.19 o 
  10  -1   5        2.59       -6.78     19.78 o 
  -8   0   5        5.67       19.05     27.09 o 
  -7   0   5        0.33       34.41     24.25 o 
  -6   0   5       90.43      103.32     15.15 o 
  -5   0   5      306.52      309.66     15.78 o 
  -4   0   5       29.73       18.00      9.38 o 
  -3   0   5      565.63      524.51     15.24 o 
  -2   0   5      677.17      638.11     15.77 o 
  -1   0   5     8267.67     7812.24    203.89 o 
   0   0   5      476.01      571.73     17.00 o 
   1   0   5     5335.47     4512.26    112.27 o 
   2   0   5     2536.02     2636.76     57.52 o 
   3   0   5    20867.04    19784.93    441.71 o 
   4   0   5       83.59       68.37      5.33 o 
   5   0   5     1369.99     1314.49     31.05 o 
   6   0   5     1477.87     1445.57     31.41 o 
   7   0   5      324.13      285.26     12.06 o 
   8   0   5       69.22       80.51     35.79 o 
  -7   1   5        0.50        3.08     27.92 o 
  -6   1   5       10.07       42.97     17.56 o 
  -5   1   5        0.45       -8.47      9.89 o 
  -4   1   5       29.36       36.72     11.14 o 
  -3   1   5      310.19      322.84     15.33 o 
  -2   1   5     4095.21     4022.09    114.56 o 
  -1   1   5     1093.75     1028.46     25.19 o 
   0   1   5     3872.05     3747.31     94.01 o 
   1   1   5     6563.45     6438.71    137.80 o 
   2   1   5     4403.73     4608.20    105.75 o 
   3   1   5      390.39      335.07     10.57 o 
   4   1   5     4859.18     4948.37    117.09 o 
   5   1   5      101.59      139.94     15.81 o 
   6   1   5     7138.11     6990.39    145.87 o 
   7   1   5      731.38      737.01     31.32 o 
   8   1   5        2.06       -7.28     15.69 o 
   9   1   5      157.13      233.38     45.99 o 
  10   1   5      327.43      434.05     60.88 o 
  -7   2   5        7.97        7.93     52.46 o 
  -6   2   5      154.55      181.13     20.24 o 
  -5   2   5       63.21       79.78     12.49 o 
  -4   2   5      448.99      447.19     16.19 o 
  -3   2   5     2007.40     1962.60     58.67 o 
  -2   2   5       80.38       73.37      7.03 o 
  -1   2   5      150.45      160.29      8.94 o 
   0   2   5        3.31       -1.91      5.26 o 
   1   2   5      636.90      594.46     16.13 o 
   2   2   5     7371.48     7397.69    184.19 o 
   3   2   5     4939.09     4833.95     97.33 o 
   4   2   5     1355.52     1246.49     37.03 o 
   5   2   5      681.11      771.33     24.12 o 
   6   2   5       61.71       69.64      7.79 o 
   7   2   5      119.86      138.99      6.17 o 
   8   2   5       69.72       87.50      7.60 o 
   9   2   5      709.12      831.27     68.15 o 
  10   2   5       90.27      100.79     41.17 o 
  11   2   5       37.32       84.92     56.41 o 
  -6   3   5      165.67       93.57     36.12 o 
  -5   3   5       20.40       16.17     14.43 o 
  -4   3   5      632.89      551.44     32.51 o 
  -3   3   5      567.27      553.44     25.26 o 
  -2   3   5        3.16       -7.77      7.77 o 
  -1   3   5      574.30      615.07     17.15 o 
   0   3   5     4321.53     4013.39     91.32 o 
   1   3   5      974.75      888.77     24.61 o 
   2   3   5     1454.66     1549.51     35.11 o 
   3   3   5     1782.29     1766.62     34.89 o 
   4   3   5     4553.23     4331.21     90.10 o 
   5   3   5      515.87      497.59     16.09 o 
   6   3   5       11.01        5.69      5.92 o 
   7   3   5        1.90       -5.81      5.81 o 
   8   3   5       10.72        5.89      8.98 o 
   9   3   5      581.83      527.05     42.95 o 
  10   3   5      131.97      131.61     18.04 o 
  11   3   5        4.38       -0.77     18.03 o 
  -6   4   5       57.15       42.59     35.93 o 
  -5   4   5      243.98      230.10     33.94 o 
  -4   4   5      278.91      281.92     30.89 o 
  -3   4   5      870.98      876.33     47.85 o 
  -2   4   5      265.19      309.55     11.58 o 
  -1   4   5     3027.18     2924.12     58.71 o 
   0   4   5      216.73      224.62      9.82 o 
   1   4   5     7105.00     6835.23    165.49 o 
   2   4   5       53.88       39.24      4.67 o 
   3   4   5     3945.69     3875.36     74.21 o 
   4   4   5     6431.11     6466.72    133.88 o 
   5   4   5       38.08       36.73      6.69 o 
   6   4   5      692.39      676.92     21.48 o 
   7   4   5     4323.46     4236.59    109.59 o 
   8   4   5       96.79       95.28      7.67 o 
   9   4   5      204.96      195.96     13.85 o 
  10   4   5       10.94        4.72     11.53 o 
  11   4   5        1.65        6.16     13.95 o 
  -5   5   5       92.54       52.46     21.49 o 
  -4   5   5      383.23      355.03     24.62 o 
  -3   5   5      255.44      216.93     16.89 o 
  -2   5   5      133.69      150.12     17.23 o 
  -1   5   5      321.33      326.85     12.29 o 
   0   5   5     1111.78     1029.63     22.95 o 
   1   5   5      320.99      308.53     11.66 o 
   2   5   5     2705.70     2619.19     65.27 o 
   3   5   5       51.23       52.13      5.59 o 
   4   5   5     4209.90     3901.05     78.02 o 
   5   5   5       15.04       14.87      5.64 o 
   6   5   5     1300.53     1298.50     33.19 o 
   7   5   5      100.92      110.65      7.13 o 
   8   5   5      334.04      355.04     11.54 o 
   9   5   5       19.43        1.33     10.09 o 
  10   5   5      241.00      248.76     16.34 o 
  11   5   5       37.19       41.01     13.67 o 
  -5   6   5       31.17       11.61     38.45 o 
  -4   6   5       87.31       67.91     21.29 o 
  -3   6   5        5.93      -11.46     17.22 o 
  -2   6   5       37.99       29.20     16.15 o 
  -1   6   5     1077.98      978.72     28.33 o 
   0   6   5      312.97      295.51     11.77 o 
   1   6   5      461.98      438.60     14.70 o 
   2   6   5      130.26      130.26      7.53 o 
   3   6   5     2165.28     1989.28     39.21 o 
   4   6   5     1025.29      998.36     20.52 o 
   5   6   5       46.38       40.82      6.13 o 
   6   6   5        8.49       11.04      6.78 o 
   7   6   5      480.31      474.93     14.84 o 
   8   6   5       52.01       56.01      7.34 o 
   9   6   5      385.22      399.20     16.96 o 
  10   6   5        0.51      -10.07     16.74 o 
  11   6   5      309.83      307.28     23.45 o 
  -4   7   5        0.88      -23.26     23.26 o 
  -3   7   5       38.07        7.58     21.13 o 
  -2   7   5      155.86      139.53     19.79 o 
  -1   7   5     1322.85     1318.85     40.98 o 
   0   7   5      227.14      197.44     12.51 o 
   1   7   5        1.07       -1.10      8.66 o 
   2   7   5     1443.90     1348.04     30.48 o 
   3   7   5      970.69      924.93     23.32 o 
   4   7   5      177.00      165.67      8.41 o 
   5   7   5     1330.27     1297.06     28.01 o 
   6   7   5      431.68      419.32     13.13 o 
   7   7   5      869.59      855.79     24.09 o 
   8   7   5       52.29       53.04      9.15 o 
   9   7   5        9.01       19.46     11.82 o 
  10   7   5        1.30        5.28     18.76 o 
  11   7   5       75.71       65.90     20.62 o 
  -3   8   5      281.18      235.38     24.19 o 
  -2   8   5       33.75       44.15     19.99 o 
  -1   8   5      320.68      330.11     27.47 o 
   0   8   5       60.11       39.91     13.75 o 
   1   8   5      263.12      262.50     20.17 o 
   2   8   5     1222.26     1171.09     45.08 o 
   3   8   5      235.49      228.18     13.27 o 
   4   8   5      147.13      172.25     10.69 o 
   5   8   5      703.82      716.86     19.42 o 
   6   8   5      675.55      661.98     19.78 o 
   7   8   5       35.56       25.50     11.02 o 
   8   8   5       47.69       43.37     10.99 o 
   9   8   5      138.60      135.42     21.53 o 
  10   8   5       78.32       78.12     21.47 o 
  -2   9   5       86.16      108.72     40.78 o 
  -1   9   5      154.31      129.70     27.25 o 
   0   9   5      203.81      203.64     26.75 o 
   1   9   5       59.22       85.81     18.69 o 
   2   9   5      387.07      394.50     24.35 o 
   3   9   5      151.01      149.62     18.49 o 
   4   9   5     1020.24      965.59     39.86 o 
   5   9   5      218.31      225.01     13.28 o 
   6   9   5      161.68      166.21     15.14 o 
   7   9   5       23.54       20.68     13.36 o 
   8   9   5      254.83      260.62     17.09 o 
   9   9   5      129.25      134.01     23.42 o 
  10   9   5        3.47        8.55     22.85 o 
   0  10   5      157.44      184.02     60.49 o 
   1  10   5      114.00      109.00     23.08 o 
   2  10   5       33.03       35.88     21.03 o 
   3  10   5        3.09       12.50     23.22 o 
   4  10   5        0.21       26.51     21.16 o 
   5  10   5       50.15       59.03     15.73 o 
   6  10   5      293.40      297.00     24.44 o 
   7  10   5      206.70      229.97     27.51 o 
   8  10   5       74.09       55.54     22.47 o 
   9  10   5       97.34       54.95     23.87 o 
   2  11   5       10.26       -0.90     41.76 o 
   3  11   5      387.51      397.79     28.33 o 
   4  11   5        7.35        7.04     21.70 o 
   5  11   5      103.27      123.27     17.83 o 
   6  11   5        5.43       -6.90     17.15 o 
   7  11   5       48.35       55.42     18.91 o 
   8  11   5        3.41       12.37     29.94 o 
  -3 -11   6      128.36       91.55     40.50 o 
  -2 -11   6       53.53       57.18     40.25 o 
  -5 -10   6       12.20       30.61     59.76 o 
  -4 -10   6        1.41       35.83     37.57 o 
  -3 -10   6      161.26      209.06     41.79 o 
  -2 -10   6      320.74      351.71     43.52 o 
  -1 -10   6       75.14      114.12     37.02 o 
   0 -10   6       34.69       61.82     21.82 o 
   1 -10   6      208.88      282.67     47.11 o 
  -6  -9   6        2.21       -6.43     39.33 o 
  -5  -9   6       46.84       65.42     55.78 o 
  -4  -9   6      343.92      421.28     45.18 o 
  -3  -9   6       77.79       79.31     32.94 o 
  -2  -9   6      401.88      374.25     40.32 o 
  -1  -9   6      203.10      244.11     35.71 o 
   0  -9   6      299.76      312.17     38.58 o 
   1  -9   6     1609.50     1503.02     65.83 o 
   2  -9   6       40.59       41.37     21.39 o 
   3  -9   6      110.86      104.82     32.95 o 
  -7  -8   6       32.87       66.00     38.61 o 
  -6  -8   6       54.13       53.08     33.49 o 
  -5  -8   6        1.44      -30.36     30.58 o 
  -4  -8   6       62.89       69.61     31.91 o 
  -3  -8   6        1.07       13.86     28.30 o 
  -2  -8   6      147.73      139.96     30.84 o 
  -1  -8   6     1219.23     1125.55     66.89 o 
   0  -8   6       25.18       50.20     21.88 o 
   1  -8   6      960.48      873.18     33.44 o 
   2  -8   6        4.55        0.95     17.13 o 
   3  -8   6      214.52      180.17     31.24 o 
   4  -8   6      393.95      370.01     37.18 o 
  -7  -7   6       11.00       17.99     27.40 o 
  -6  -7   6        5.95       -0.04     24.96 o 
  -5  -7   6      379.86      376.26     73.11 o 
  -4  -7   6      170.88      186.85     17.23 o 
  -3  -7   6      295.42      304.46     29.89 o 
  -2  -7   6        8.03       -4.46     12.49 o 
  -1  -7   6      288.46      288.95     15.54 o 
   0  -7   6      502.08      499.86     23.00 o 
   1  -7   6        1.15       16.15     12.52 o 
   2  -7   6        9.30       13.80     13.98 o 
   3  -7   6       18.15       12.03     24.18 o 
   4  -7   6       13.53       13.52     25.06 o 
   5  -7   6      224.52      241.35     31.90 o 
  -8  -6   6       23.33       58.42     29.81 o 
  -7  -6   6       24.23       41.15     26.75 o 
  -6  -6   6       20.88       37.78     22.86 o 
  -5  -6   6        5.08        8.28     21.94 o 
  -4  -6   6     2077.62     1882.43     53.91 o 
  -3  -6   6      391.04      417.08     15.70 o 
  -2  -6   6      229.77      248.43     12.19 o 
  -1  -6   6     2264.30     2229.71     49.88 o 
   0  -6   6     1114.75     1077.58     30.28 o 
   1  -6   6      382.74      374.75     15.16 o 
   2  -6   6     1940.51     1951.16     49.74 o 
   3  -6   6      157.46      140.71     15.07 o 
   4  -6   6     1304.74     1285.06     62.59 o 
   5  -6   6      445.47      398.53     26.17 o 
   6  -6   6       16.48       17.31     25.49 o 
  -8  -5   6        1.97       11.30     28.37 o 
  -7  -5   6       33.83       46.11     26.02 o 
  -6  -5   6      391.36      471.54     40.49 o 
  -5  -5   6      104.17       96.89     18.58 o 
  -4  -5   6       53.59       45.05      9.91 o 
  -3  -5   6      953.65      958.75     26.16 o 
  -2  -5   6      264.35      278.13     17.10 o 
  -1  -5   6     6041.95     5565.89    126.71 o 
   0  -5   6     1405.43     1416.88     37.16 o 
   1  -5   6      158.98      202.92      9.79 o 
   2  -5   6     3662.74     3460.77     79.66 o 
   3  -5   6     1001.68     1061.13     33.82 o 
   4  -5   6      125.80      111.44     13.50 o 
   5  -5   6      514.44      560.92     26.01 o 
   6  -5   6      364.18      334.99     19.45 o 
   7  -5   6      308.83      293.03     29.34 o 
  -8  -4   6        0.30       33.36     26.87 o 
  -7  -4   6       10.72       12.20     24.38 o 
  -6  -4   6        3.94       -2.74     23.91 o 
  -5  -4   6       13.62       15.28     13.56 o 
  -4  -4   6       97.23       92.99     10.87 o 
  -3  -4   6     1138.96     1129.18     28.47 o 
  -2  -4   6      220.29      218.72     11.00 o 
  -1  -4   6      160.26      181.63      9.68 o 
   0  -4   6      205.16      201.02      9.15 o 
   1  -4   6     3898.73     3843.87     83.41 o 
   2  -4   6     3226.29     3190.80     73.38 o 
   3  -4   6      796.67      817.34     21.91 o 
   4  -4   6      109.56      111.22     10.96 o 
   5  -4   6      404.08      382.05     18.13 o 
   6  -4   6     2209.62     2219.29     73.43 o 
   7  -4   6      226.49      230.22     38.44 o 
   8  -4   6       15.61        6.71     21.45 o 
  -8  -3   6        2.75        5.59     50.86 o 
  -7  -3   6      145.56      128.58     24.93 o 
  -6  -3   6        4.65      -12.89     18.06 o 
  -5  -3   6        0.69      -11.42     13.10 o 
  -4  -3   6      342.39      355.87     15.57 o 
  -3  -3   6     3302.31     2969.93     82.14 o 
  -2  -3   6      298.31      310.24     11.86 o 
  -1  -3   6      720.25      766.30     21.75 o 
   0  -3   6        4.00        4.50      4.78 o 
   1  -3   6      292.52      302.41     10.80 o 
   2  -3   6      721.33      744.42     20.41 o 
   3  -3   6     2852.68     2813.06     60.78 o 
   4  -3   6     4841.11     4759.96    116.01 o 
   5  -3   6      359.05      353.39     14.84 o 
   6  -3   6       46.05       59.00     10.29 o 
   7  -3   6       13.54       16.81     14.11 o 
   8  -3   6       30.16       24.88     15.11 o 
   9  -3   6      181.47      200.69     23.72 o 
  -8  -2   6       40.97       62.39     27.73 o 
  -7  -2   6        0.05       -5.42     24.72 o 
  -6  -2   6      376.15      379.05     27.88 o 
  -5  -2   6      140.72      163.62     15.21 o 
  -4  -2   6      408.35      442.45     20.42 o 
  -3  -2   6      550.32      543.62     19.90 o 
  -2  -2   6      203.11      187.00     10.91 o 
  -1  -2   6      897.57      797.18     21.10 o 
   0  -2   6    11228.49    10337.10    250.57 o 
   1  -2   6     1203.66     1257.57     36.30 o 
   2  -2   6     3964.03     4200.67    101.99 o 
   3  -2   6      269.40      254.28     14.02 o 
   4  -2   6     1780.56     1679.85     57.73 o 
   5  -2   6      250.12      258.65     22.42 o 
   6  -2   6      148.46      171.29     11.15 o 
   7  -2   6       40.86       45.83      9.52 o 
   8  -2   6      109.58       97.29     14.75 o 
   9  -2   6       10.62       -7.44     13.85 o 
  -8  -1   6       17.62       44.72     28.64 o 
  -7  -1   6        8.99       45.07     24.92 o 
  -6  -1   6        7.05       13.99     18.06 o 
  -5  -1   6       97.06      121.61     15.28 o 
  -4  -1   6      159.44      166.11      9.64 o 
  -3  -1   6     2330.76     2257.63     64.72 o 
  -2  -1   6      660.69      707.46     26.07 o 
  -1  -1   6     1835.99     1659.22     70.40 o 
   0  -1   6     2571.14     2517.59     56.66 o 
   1  -1   6    14532.98    14478.69    321.58 o 
   2  -1   6      122.77      122.14      9.45 o 
   3  -1   6     3082.86     3021.22     65.34 o 
   4  -1   6     2291.56     2234.49     61.37 o 
   5  -1   6      945.95      879.48     29.81 o 
   6  -1   6      101.10      101.09      9.34 o 
   7  -1   6     2206.26     2104.73     64.26 o 
   8  -1   6        7.83        6.21     13.10 o 
   9  -1   6      328.30      280.36     19.50 o 
  10  -1   6       14.09       16.51     16.24 o 
  -7   0   6        7.10        8.88     25.96 o 
  -6   0   6        0.87       13.43     17.82 o 
  -5   0   6      267.56      272.76     17.43 o 
  -4   0   6      550.70      605.07     21.59 o 
  -3   0   6      286.89      294.24     12.89 o 
  -2   0   6     1177.61     1228.27     26.51 o 
  -1   0   6     3196.27     3465.67     73.59 o 
   0   0   6     2837.48     3062.67     76.53 o 
   1   0   6        2.06        0.07      6.34 o 
   2   0   6     3704.39     3572.86     77.72 o 
   3   0   6        4.61       15.23      5.87 o 
   4   0   6    12496.46    11851.72    311.10 o 
   5   0   6     2428.02     2396.20     64.71 o 
   6   0   6        4.65      -10.57     11.74 o 
   7   0   6     1249.33     1250.62     39.72 o 
   8   0   6      805.15      748.98     44.11 o 
   9   0   6      126.11      132.88     14.92 o 
  10   0   6      281.23      102.40     27.75 o 
  -7   1   6        1.10       12.13     27.23 o 
  -6   1   6       70.66       80.34     19.38 o 
  -5   1   6      530.24      533.41     31.49 o 
  -4   1   6        9.98       17.35     13.80 o 
  -3   1   6       36.99       34.16      7.95 o 
  -2   1   6        2.05        0.25      6.54 o 
  -1   1   6      221.90      223.67      8.72 o 
   0   1   6     6077.22     6105.49    130.28 o 
   1   1   6     5979.47     6012.89    138.25 o 
   2   1   6     2981.88     2882.24     63.23 o 
   3   1   6      322.01      357.68     11.35 o 
   4   1   6       77.36       76.72      7.72 o 
   5   1   6      363.80      367.67     12.45 o 
   6   1   6      439.91      473.70     16.15 o 
   7   1   6     1949.16     1976.14     47.77 o 
   8   1   6      335.10      320.89     23.99 o 
   9   1   6       69.60       83.71     11.35 o 
  10   1   6        2.54        1.27     15.88 o 
  -6   2   6       95.99      114.39     37.71 o 
  -5   2   6       72.71       67.51     17.07 o 
  -4   2   6        2.15        1.55     16.17 o 
  -3   2   6      286.74      308.20     16.35 o 
  -2   2   6     2597.07     2570.14     82.77 o 
  -1   2   6       26.68       15.87      7.58 o 
   0   2   6      114.39      139.59      8.60 o 
   1   2   6      282.20      276.38     11.48 o 
   2   2   6     3675.46     3364.10     77.18 o 
   3   2   6     1682.55     1760.57     45.50 o 
   4   2   6       67.42       57.39      5.15 o 
   5   2   6       19.76       13.57      6.84 o 
   6   2   6       20.25       19.78      7.05 o 
   7   2   6     1883.73     1866.59     54.29 o 
   8   2   6      784.48      815.95     24.35 o 
   9   2   6      164.98      197.75     14.93 o 
  10   2   6        1.17       24.43     16.93 o 
  -6   3   6       44.65       62.97     62.59 o 
  -5   3   6      260.18      211.88     22.25 o 
  -4   3   6       29.25        8.59     15.77 o 
  -3   3   6      979.77      988.05     52.27 o 
  -2   3   6       51.34       55.99     11.08 o 
  -1   3   6     3881.49     3929.95     92.09 o 
   0   3   6      238.79      233.91     10.81 o 
   1   3   6     4363.87     4228.42     96.37 o 
   2   3   6     5627.20     5624.71    128.05 o 
   3   3   6        4.13       19.41      5.33 o 
   4   3   6      416.51      373.52     11.30 o 
   5   3   6     9978.53     9753.53    245.08 o 
   6   3   6      315.92      332.53     19.26 o 
   7   3   6      614.44      563.52     22.41 o 
   8   3   6        2.77      -10.03     12.05 o 
   9   3   6       27.01        9.92     15.29 o 
  10   3   6      287.40      259.47     39.68 o 
  11   3   6        0.42       -5.14     14.82 o 
  -5   4   6       49.06       38.38     21.58 o 
  -4   4   6       30.21       11.66     18.88 o 
  -3   4   6       88.04       75.72     14.70 o 
  -2   4   6      295.91      302.61     16.29 o 
  -1   4   6      162.41      169.25     10.78 o 
   0   4   6     2871.19     2764.72     72.93 o 
   1   4   6      539.42      569.44     19.13 o 
   2   4   6     7363.22     7101.07    161.81 o 
   3   4   6      802.62      840.25     19.30 o 
   4   4   6     1469.74     1390.58     31.00 o 
   5   4   6      578.65      590.45     15.45 o 
   6   4   6     1022.02     1021.54     30.40 o 
   7   4   6       42.26       24.33      8.50 o 
   8   4   6     1205.42     1263.38     40.73 o 
   9   4   6      161.39      154.65     14.44 o 
  10   4   6       13.67       10.73     12.69 o 
  11   4   6        0.39       -1.84     15.30 o 
  -5   5   6        1.91       20.81     41.34 o 
  -4   5   6        3.39        7.35     21.38 o 
  -3   5   6      343.12      315.25     24.49 o 
  -2   5   6      130.24      168.36     16.83 o 
  -1   5   6      328.76      337.63     13.51 o 
   0   5   6        7.03        5.32      7.76 o 
   1   5   6     1050.56      983.99     28.29 o 
   2   5   6      747.62      725.33     19.51 o 
   3   5   6        1.57       -1.30      5.46 o 
   4   5   6      182.10      189.35      7.93 o 
   5   5   6     1957.57     1930.86     41.96 o 
   6   5   6        2.28       -0.85      7.79 o 
   7   5   6      849.38      872.93     26.39 o 
   8   5   6        3.76        1.20      8.83 o 
   9   5   6     1327.40     1397.32     51.44 o 
  10   5   6        2.35        2.68     13.67 o 
  11   5   6        0.70        3.35     17.51 o 
  -4   6   6       86.31      122.63     25.01 o 
  -3   6   6      381.83      379.78     27.66 o 
  -2   6   6      113.16       86.58     19.38 o 
  -1   6   6        6.18       13.88     13.69 o 
   0   6   6     1666.86     1531.68     38.63 o 
   1   6   6      496.13      481.16     16.28 o 
   2   6   6      180.16      152.22      8.67 o 
   3   6   6     1830.23     1751.25     40.57 o 
   4   6   6      520.15      508.20     15.04 o 
   5   6   6     2037.09     1972.03     45.19 o 
   6   6   6      346.86      345.83     20.47 o 
   7   6   6       51.91       44.17      8.67 o 
   8   6   6       21.64       26.20      8.95 o 
   9   6   6      207.24      202.27     16.57 o 
  10   6   6       26.38        9.55     17.60 o 
  11   6   6       27.84       20.24     19.09 o 
  -3   7   6       60.37       69.49     24.19 o 
  -2   7   6       15.36       32.61     21.68 o 
  -1   7   6      182.97      210.05     17.11 o 
   0   7   6      717.52      672.53     24.17 o 
   1   7   6      332.30      293.20     14.68 o 
   2   7   6      323.47      318.91     12.58 o 
   3   7   6     2114.21     2045.71     45.17 o 
   4   7   6      629.35      614.35     16.63 o 
   5   7   6      155.55      158.78      8.87 o 
   6   7   6      241.28      252.78     11.84 o 
   7   7   6      478.51      474.40     17.24 o 
   8   7   6      446.71      444.76     16.44 o 
   9   7   6       95.90      108.03     15.16 o 
  10   7   6        2.35       23.51     19.92 o 
  -2   8   6       95.90       93.04     35.47 o 
  -1   8   6       26.03       28.86     24.05 o 
   0   8   6      297.83      302.44     23.79 o 
   1   8   6       43.75       28.87     18.34 o 
   2   8   6     1086.56      951.22     40.08 o 
   3   8   6      353.03      334.48     22.24 o 
   4   8   6      184.13      169.12     11.21 o 
   5   8   6       24.59       14.22      9.52 o 
   6   8   6      984.18      900.66     29.05 o 
   7   8   6      425.57      400.02     19.11 o 
   8   8   6        1.33       -0.91     12.16 o 
   9   8   6      133.48      133.28     24.97 o 
  10   8   6      166.38      151.01     22.99 o 
  -1   9   6       41.93       25.42     27.57 o 
   0   9   6       40.21       82.63     47.74 o 
   1   9   6        3.55        5.12     19.63 o 
   2   9   6        1.39       15.42     18.84 o 
   3   9   6      113.64      109.39     18.92 o 
   4   9   6      336.26      316.33     18.02 o 
   5   9   6      393.27      363.32     16.30 o 
   6   9   6      152.74      132.42     15.26 o 
   7   9   6      386.62      373.89     19.60 o 
   8   9   6        7.07       24.29     14.20 o 
   9   9   6      101.16       87.15     21.96 o 
  10   9   6       13.02      -20.71     21.99 o 
   1  10   6      387.78      357.94     33.15 o 
   2  10   6       23.98       26.10     22.23 o 
   3  10   6      235.38      264.74     24.55 o 
   4  10   6       69.43       68.60     19.59 o 
   5  10   6       83.45       79.81     15.60 o 
   6  10   6        7.39        9.79     16.62 o 
   7  10   6       16.46        5.83     15.85 o 
   8  10   6       12.90        2.69     16.03 o 
   9  10   6       25.88        8.80     23.14 o 
   3  11   6        3.18       31.61     38.33 o 
   4  11   6       32.44       44.74     22.53 o 
   5  11   6       19.51       48.08     21.29 o 
   6  11   6       97.03       91.07     24.32 o 
   7  11   6        7.90       30.46     18.59 o 
  -4 -10   7       48.61       35.26     43.06 o 
  -3 -10   7       39.54       63.38     43.04 o 
  -2 -10   7      217.29      229.11     42.18 o 
  -1 -10   7      578.78      567.30     50.78 o 
   0 -10   7       22.02       67.17     53.26 o 
   1 -10   7       76.24      120.64     55.99 o 
  -6  -9   7       12.30        2.17     45.01 o 
  -5  -9   7        5.08        4.75     57.03 o 
  -4  -9   7       11.05       -5.03     48.68 o 
  -3  -9   7      404.81      473.19     46.46 o 
  -2  -9   7       54.22       88.60     36.11 o 
  -1  -9   7      565.98      499.98     44.97 o 
   0  -9   7       11.76       27.60     33.58 o 
   1  -9   7       83.67      135.81     49.98 o 
   2  -9   7      503.90      527.36     68.01 o 
   3  -9   7       13.56       49.91     48.09 o 
  -6  -8   7       65.08      107.95     39.38 o 
  -5  -8   7      140.26      116.31     57.73 o 
  -4  -8   7       30.20       30.95     33.36 o 
  -3  -8   7       21.17       16.08     33.63 o 
  -2  -8   7      151.26      181.03     34.20 o 
  -1  -8   7        9.26       19.66     30.82 o 
   0  -8   7        0.42       -5.94     30.06 o 
   1  -8   7        5.78        0.65     22.87 o 
   2  -8   7      101.07       68.23     29.40 o 
   3  -8   7       86.87       87.12     28.90 o 
   4  -8   7      128.47       98.97     31.30 o 
  -7  -7   7        2.02       13.64     29.17 o 
  -6  -7   7      321.82      302.89     32.77 o 
  -5  -7   7       59.20       97.08     64.72 o 
  -4  -7   7      110.54      130.08     20.97 o 
  -3  -7   7      624.32      593.26     49.12 o 
  -2  -7   7      579.40      554.49     44.70 o 
  -1  -7   7       83.73       69.38     28.78 o 
   0  -7   7     1128.55     1116.69     45.73 o 
   1  -7   7      163.17      152.41     16.22 o 
   2  -7   7     1668.68     1540.50     83.38 o 
   3  -7   7      967.68      830.46     53.78 o 
   4  -7   7        6.90       -0.63     24.96 o 
   5  -7   7      147.96      195.15     60.95 o 
  -7  -6   7        7.46       37.51     29.12 o 
  -6  -6   7        0.16       -2.00     29.23 o 
  -5  -6   7      200.94      221.55     34.90 o 
  -4  -6   7       93.41      108.39     16.73 o 
  -3  -6   7     1247.22     1137.85     44.53 o 
  -2  -6   7      595.91      634.42     27.95 o 
  -1  -6   7      165.60      159.43     12.03 o 
   0  -6   7     2677.36     2499.88     68.73 o 
   1  -6   7      271.87      290.50     15.71 o 
   2  -6   7       51.92       52.17     11.77 o 
   3  -6   7     1349.56     1303.44     72.10 o 
   4  -6   7      207.55      194.33     27.49 o 
   5  -6   7     1159.19     1081.04     67.41 o 
   6  -6   7      125.26      120.03     28.37 o 
  -7  -5   7       10.76       14.30     27.22 o 
  -6  -5   7       21.25       41.46     25.10 o 
  -5  -5   7      342.91      408.90     46.79 o 
  -4  -5   7        0.10        3.57     14.97 o 
  -3  -5   7      116.89      125.62     14.83 o 
  -2  -5   7       21.91        1.90      9.05 o 
  -1  -5   7     2002.07     1945.64     47.56 o 
   0  -5   7     1635.89     1584.69     45.53 o 
   1  -5   7      459.70      448.17     17.18 o 
   2  -5   7      132.78      137.63     13.78 o 
   3  -5   7      955.86      917.42     28.57 o 
   4  -5   7     2745.12     2664.44     88.59 o 
   5  -5   7      323.46      295.82     22.82 o 
   6  -5   7        3.45       12.42     18.32 o 
   7  -5   7      674.89      576.54     43.94 o 
  -7  -4   7       12.67      -24.71     50.73 o 
  -6  -4   7        4.08      -13.88     41.23 o 
  -5  -4   7      432.55      412.85     45.59 o 
  -4  -4   7        1.03       -5.69     11.72 o 
  -3  -4   7       57.74       54.41     10.91 o 
  -2  -4   7      164.38      166.33     12.12 o 
  -1  -4   7        8.18        7.13      8.52 o 
   0  -4   7      178.50      168.87     11.20 o 
   1  -4   7     1932.97     1885.47     43.41 o 
   2  -4   7     5480.84     5424.00    122.91 o 
   3  -4   7     1313.67     1326.45     33.05 o 
   4  -4   7      354.19      375.45     20.29 o 
   5  -4   7      188.85      188.75     15.49 o 
   6  -4   7       16.59       10.92     12.98 o 
   7  -4   7      685.87      682.35     49.35 o 
   8  -4   7       65.63       59.20     23.87 o 
  -7  -3   7       51.88       44.77     27.06 o 
  -6  -3   7       25.43       30.32     30.99 o 
  -5  -3   7       95.38       83.46     19.44 o 
  -4  -3   7       90.90       85.26     11.44 o 
  -3  -3   7       70.43       64.34     10.52 o 
  -2  -3   7     3188.61     2994.38     84.16 o 
  -1  -3   7      523.16      514.96     18.95 o 
   0  -3   7     2292.55     2320.68     59.46 o 
   1  -3   7      391.63      404.09     14.27 o 
   2  -3   7     1801.94     1911.26     60.23 o 
   3  -3   7      419.82      457.00     14.43 o 
   4  -3   7      441.82      425.57     16.65 o 
   5  -3   7      247.22      263.26     13.91 o 
   6  -3   7      779.67      771.03     26.20 o 
   7  -3   7        7.67        6.80     13.73 o 
   8  -3   7        0.88       -2.23     19.55 o 
  -7  -2   7       16.91       27.25     26.07 o 
  -6  -2   7        2.18      -21.33     30.99 o 
  -5  -2   7      594.53      608.55     43.42 o 
  -4  -2   7      768.02      743.08     22.77 o 
  -3  -2   7       70.09       86.69     10.12 o 
  -2  -2   7     1836.88     1743.14     52.03 o 
  -1  -2   7     4743.49     4477.37    117.87 o 
   0  -2   7       86.08      107.01     10.67 o 
   1  -2   7     3059.59     2998.01     65.60 o 
   2  -2   7     1674.40     1727.07     57.94 o 
   3  -2   7     1811.12     1842.03     43.92 o 
   4  -2   7        0.75        0.99     10.91 o 
   5  -2   7     4339.25     4133.31    134.23 o 
   6  -2   7        1.86       -4.77     10.03 o 
   7  -2   7     1005.07      917.56     31.82 o 
   8  -2   7      106.01      100.17     16.93 o 
   9  -2   7       55.30       56.88     19.42 o 
  -7  -1   7       52.04       26.61     26.51 o 
  -6  -1   7       57.13       66.45     24.30 o 
  -5  -1   7       43.20       61.89     18.25 o 
  -4  -1   7      191.71      198.96     15.93 o 
  -3  -1   7      605.54      642.05     24.92 o 
  -2  -1   7     1488.01     1633.90     57.56 o 
  -1  -1   7      350.57      408.52     16.03 o 
   0  -1   7      993.13      992.12     25.66 o 
   1  -1   7       76.29       75.66      8.20 o 
   2  -1   7    10805.66    10598.14    225.64 o 
   3  -1   7     4228.99     4237.09     96.33 o 
   4  -1   7       22.94       42.74      8.94 o 
   5  -1   7     3185.68     3221.38    104.47 o 
   6  -1   7     1809.36     1832.77     56.29 o 
   7  -1   7      196.33      207.28     17.72 o 
   8  -1   7     1211.01     1214.19     62.32 o 
   9  -1   7       10.00       17.33     15.27 o 
  -7   0   7      120.39      123.75     27.83 o 
  -6   0   7        1.14       -3.19     22.91 o 
  -5   0   7        1.75       23.06     17.22 o 
  -4   0   7        3.59       10.21     13.31 o 
  -3   0   7       26.02       30.52      9.62 o 
  -2   0   7     2521.00     2640.18     58.54 o 
  -1   0   7     3043.51     3303.96     64.18 o 
   0   0   7     2604.56     2783.28     70.56 o 
   1   0   7        2.77       20.14      7.84 o 
   2   0   7        0.87       -7.14      7.14 o 
   3   0   7       82.46       95.62      7.73 o 
   4   0   7      341.48      335.98     11.12 o 
   5   0   7     4827.20     4705.44    124.97 o 
   6   0   7     1581.96     1573.61     48.67 o 
   7   0   7       15.00       -0.05     12.04 o 
   8   0   7       98.35      124.18     16.11 o 
   9   0   7      273.95      272.34     43.47 o 
  10   0   7       65.82       16.98     75.80 o 
  -6   1   7        0.04       37.26     25.87 o 
  -5   1   7       85.24       68.44     30.81 o 
  -4   1   7      760.74      716.57     32.39 o 
  -3   1   7       63.97       48.02     10.37 o 
  -2   1   7        8.21       17.29      7.95 o 
  -1   1   7        3.39       -4.98      7.32 o 
   0   1   7     1953.08     2004.45     44.79 o 
   1   1   7     1504.24     1579.25     53.40 o 
   2   1   7      200.67      177.20      9.56 o 
   3   1   7      185.39      185.33     11.70 o 
   4   1   7      714.02      677.84     18.74 o 
   5   1   7     2054.52     2053.37     61.89 o 
   6   1   7     1131.29     1163.98     37.54 o 
   7   1   7      256.84      279.43     14.52 o 
   8   1   7        4.58       11.95     14.96 o 
   9   1   7       19.40       18.26     24.68 o 
  10   1   7        0.30       32.56     52.32 o 
  -6   2   7        1.39       39.07     38.69 o 
  -5   2   7      141.15      147.53     23.25 o 
  -4   2   7       23.12        9.21     20.37 o 
  -3   2   7      953.69      980.91     42.09 o 
  -2   2   7      119.27      164.12     17.33 o 
  -1   2   7     2739.91     2858.14     78.34 o 
   0   2   7     2343.89     2271.75     66.24 o 
   1   2   7       21.04       27.30      8.49 o 
   2   2   7      221.55      210.71     10.46 o 
   3   2   7    15947.82    15337.48    338.26 o 
   4   2   7       75.60       72.21      7.35 o 
   5   2   7     2002.58     2058.81     50.73 o 
   6   2   7      104.95      128.68     10.19 o 
   7   2   7      241.39      247.74     12.78 o 
   8   2   7      988.94      985.09     42.45 o 
   9   2   7        8.78       20.53     14.72 o 
  10   2   7       15.64       -1.99     14.72 o 
  -5   3   7        5.55       12.36     32.30 o 
  -4   3   7       59.38       59.69     21.34 o 
  -3   3   7        0.89        2.07     18.68 o 
  -2   3   7      853.98      860.13     36.85 o 
  -1   3   7      286.71      291.48     15.11 o 
   0   3   7     4236.04     4018.22     95.32 o 
   1   3   7     1158.68     1121.90     29.45 o 
   2   3   7     1163.32     1028.32     37.60 o 
   3   3   7     1161.25     1119.15     28.41 o 
   4   3   7     1084.72     1073.39     33.12 o 
   5   3   7      276.26      275.31     10.42 o 
   6   3   7     5322.84     5135.03    143.45 o 
   7   3   7       45.24       41.69      9.47 o 
   8   3   7      399.07      396.91     31.24 o 
   9   3   7       43.97       23.59     14.63 o 
  10   3   7      302.27      332.26     28.37 o 
  11   3   7        1.11        8.39     18.06 o 
  -5   4   7      146.61      140.69     42.13 o 
  -4   4   7       73.28       43.63     22.48 o 
  -3   4   7      234.92      213.07     36.99 o 
  -2   4   7       26.67       -4.77     13.66 o 
  -1   4   7      267.40      275.99     14.97 o 
   0   4   7      545.29      504.22     18.15 o 
   1   4   7        1.07       -0.80      8.24 o 
   2   4   7      104.94      104.49     10.32 o 
   3   4   7     2261.29     2169.25     45.04 o 
   4   4   7       76.83       72.91      7.01 o 
   5   4   7     1414.89     1374.42     31.12 o 
   6   4   7       32.17       24.98      9.05 o 
   7   4   7     3442.10     3525.13    107.92 o 
   8   4   7       33.79       45.68     14.23 o 
   9   4   7       32.27       21.50     25.47 o 
  10   4   7        3.50        0.87     14.76 o 
  11   4   7       52.17       76.79     16.16 o 
  -4   5   7        6.18      -23.54     23.54 o 
  -3   5   7       17.61       30.02     21.99 o 
  -2   5   7      486.19      509.51     38.10 o 
  -1   5   7      500.22      485.42     22.84 o 
   0   5   7      474.00      437.04     18.13 o 
   1   5   7      829.77      790.79     25.90 o 
   2   5   7      191.73      181.04     10.97 o 
   3   5   7     2591.13     2477.10     50.85 o 
   4   5   7     1061.26     1067.39     24.44 o 
   5   5   7      363.99      351.32     12.43 o 
   6   5   7      363.21      367.26     15.85 o 
   7   5   7      220.12      221.30     14.94 o 
   8   5   7       99.84      103.85     11.09 o 
   9   5   7      203.15      220.08     30.67 o 
  10   5   7      144.73      161.22     23.45 o 
  11   5   7       66.15       63.92     19.87 o 
  -3   6   7       30.25       27.35     24.15 o 
  -2   6   7      176.07      155.60     22.08 o 
  -1   6   7      136.30      149.40     19.72 o 
   0   6   7      112.50      114.71     13.70 o 
   1   6   7     1610.25     1541.26     42.63 o 
   2   6   7      660.95      635.53     20.80 o 
   3   6   7      120.06      124.27      8.39 o 
   4   6   7      423.10      422.05     14.88 o 
   5   6   7     1156.92     1141.84     32.81 o 
   6   6   7     1284.98     1316.62     51.62 o 
   7   6   7      541.06      550.05     33.87 o 
   8   6   7        6.79       -6.94     11.55 o 
   9   6   7        6.79        6.87     14.98 o 
  10   6   7        5.55      -10.29     19.33 o 
  11   6   7       19.82       13.16     20.19 o 
  -3   7   7        1.81       -7.74     29.23 o 
  -2   7   7      261.76      239.36     29.33 o 
  -1   7   7       16.54       14.35     23.43 o 
   0   7   7      458.76      445.46     27.37 o 
   1   7   7      361.43      371.52     24.89 o 
   2   7   7       99.99       68.64     17.82 o 
   3   7   7       46.30       14.35     11.93 o 
   4   7   7     1932.90     1744.71     42.01 o 
   5   7   7      687.31      616.35     18.28 o 
   6   7   7        2.88       -0.72     10.22 o 
   7   7   7      274.72      264.96     14.14 o 
   8   7   7      904.55      876.24     27.92 o 
   9   7   7       93.96       79.07     15.28 o 
  10   7   7       35.84       35.56     20.45 o 
  -1   8   7        2.82       -0.30     26.89 o 
   0   8   7       33.24       37.69     21.56 o 
   1   8   7      234.73      246.48     24.09 o 
   2   8   7      121.16      100.03     20.02 o 
   3   8   7      360.80      339.15     24.28 o 
   4   8   7      212.86      204.04     18.78 o 
   5   8   7      899.19      869.95     25.03 o 
   6   8   7       49.21       31.76     13.66 o 
   7   8   7      256.90      233.36     16.56 o 
   8   8   7       50.22       50.20     13.73 o 
   9   8   7        1.57      -19.01     20.37 o 
  10   8   7       22.65       -9.22     21.65 o 
   0   9   7       16.46       14.59     27.84 o 
   1   9   7      211.35      245.41     36.49 o 
   2   9   7      118.01      117.98     22.49 o 
   3   9   7       79.90       91.30     21.06 o 
   4   9   7        0.46      -14.56     19.04 o 
   5   9   7       17.14       30.13     18.25 o 
   6   9   7       45.09       13.29     24.24 o 
   7   9   7      146.76      177.56     16.66 o 
   8   9   7      211.76      209.07     17.35 o 
   9   9   7        0.34      -22.51     22.51 o 
   1  10   7        0.49      -41.59     51.44 o 
   2  10   7       40.66       13.32     24.44 o 
   3  10   7       35.67       25.95     24.03 o 
   4  10   7      166.22      166.89     23.04 o 
   5  10   7       51.12       48.38     27.63 o 
   6  10   7      211.73      194.02     24.29 o 
   7  10   7        8.59      -14.33     22.08 o 
   8  10   7      130.83      166.08     31.82 o 
   4  11   7       24.26       48.78     37.90 o 
   5  11   7        0.40       -2.47     21.82 o 
   6  11   7      297.33      314.66     31.02 o 
  -2 -10   8       35.81       27.75     45.32 o 
  -1 -10   8        6.33        1.13     40.08 o 
  -4  -9   8       64.32       36.65     44.11 o 
  -3  -9   8        6.16       59.95     44.45 o 
  -2  -9   8        3.42       13.85     38.09 o 
  -1  -9   8       33.76       53.66     40.25 o 
   0  -9   8      163.98      128.67     39.06 o 
   1  -9   8        1.65      -17.68     56.20 o 
   2  -9   8       37.32       46.27     56.48 o 
  -5  -8   8      119.89      176.70     66.82 o 
  -4  -8   8      188.42      142.36     58.71 o 
  -3  -8   8        9.55        2.89     40.44 o 
  -2  -8   8      249.72      315.01     45.01 o 
  -1  -8   8       33.27       43.21     34.91 o 
   0  -8   8      878.93      941.99     65.10 o 
   1  -8   8      765.44      802.70     60.67 o 
   2  -8   8       10.71       59.34     51.23 o 
   3  -8   8      173.54      146.62     33.59 o 
   4  -8   8       49.13       13.78     32.09 o 
  -6  -7   8       20.88       60.28     41.18 o 
  -5  -7   8       99.24      175.43     50.60 o 
  -4  -7   8      115.07      183.53     45.33 o 
  -3  -7   8       91.16       94.92     37.88 o 
  -2  -7   8      960.31      997.57     67.80 o 
  -1  -7   8       14.09        1.34     32.25 o 
   0  -7   8       69.85       97.10     34.09 o 
   1  -7   8     1041.45     1061.67     45.68 o 
   2  -7   8      151.07      128.82     30.19 o 
   3  -7   8     1378.75     1295.05     74.94 o 
   4  -7   8      355.02      294.67     48.58 o 
   5  -7   8      102.74       63.15     31.57 o 
  -6  -6   8        3.09       15.38     28.74 o 
  -5  -6   8       57.00       36.78     26.90 o 
  -4  -6   8        2.45       20.18     27.01 o 
  -3  -6   8      473.78      547.75     48.68 o 
  -2  -6   8      729.40      700.08     54.54 o 
  -1  -6   8       32.82       62.04     31.95 o 
   0  -6   8      347.25      286.85     22.54 o 
   1  -6   8     1443.75     1423.51     47.61 o 
   2  -6   8     1498.18     1437.78     64.94 o 
   3  -6   8      298.70      241.55     30.30 o 
   4  -6   8        0.45       20.75     25.81 o 
   5  -6   8     1354.93     1221.59    111.90 o 
   6  -6   8      146.13      123.77     30.59 o 
  -7  -5   8       60.63       15.52     48.37 o 
  -6  -5   8        0.50      -25.82     25.82 o 
  -5  -5   8       29.08       16.33     23.88 o 
  -4  -5   8       66.44       73.73     17.92 o 
  -3  -5   8       57.19       55.28     16.57 o 
  -2  -5   8        2.50       -0.57     14.72 o 
  -1  -5   8      381.69      376.27     18.17 o 
   0  -5   8     2234.93     2186.99     61.42 o 
   1  -5   8      878.94      864.88     29.84 o 
   2  -5   8      102.70      127.59     15.33 o 
   3  -5   8       99.65       89.86     20.04 o 
   4  -5   8       88.72       92.39     20.28 o 
   5  -5   8     1004.70      975.63     87.05 o 
   6  -5   8      179.55      179.25     27.68 o 
   7  -5   8      169.45      164.94     53.68 o 
  -7  -4   8        5.02      -24.72     27.14 o 
  -6  -4   8       24.73       -8.33     34.37 o 
  -5  -4   8        3.20      -19.91     24.23 o 
  -4  -4   8      664.14      604.66     38.66 o 
  -3  -4   8      414.88      423.20     32.08 o 
  -2  -4   8     1402.11     1262.64     45.55 o 
  -1  -4   8      672.47      647.13     21.43 o 
   0  -4   8      564.20      568.81     21.58 o 
   1  -4   8      426.91      423.41     17.04 o 
   2  -4   8      528.40      520.16     19.25 o 
   3  -4   8      292.92      340.34     24.22 o 
   4  -4   8     1474.71     1434.78     59.07 o 
   5  -4   8       54.75       65.10     15.19 o 
   6  -4   8        7.97       -4.07     18.79 o 
   7  -4   8       68.28       53.31     23.74 o 
   8  -4   8        8.61      -16.39     25.97 o 
  -7  -3   8       25.36       12.16     41.73 o 
  -6  -3   8      136.05      150.27     29.65 o 
  -5  -3   8       10.48       35.07     24.20 o 
  -4  -3   8      417.54      440.57     39.59 o 
  -3  -3   8     1137.13     1031.55     44.05 o 
  -2  -3   8       13.73       19.59     11.80 o 
  -1  -3   8     2083.55     1861.70     49.92 o 
   0  -3   8      174.49      177.93     11.71 o 
   1  -3   8     2961.15     2840.74     63.67 o 
   2  -3   8      771.56      734.96     30.24 o 
   3  -3   8     3061.21     2988.20     69.10 o 
   4  -3   8       72.09       77.77     24.19 o 
   5  -3   8     1353.16     1389.56     44.61 o 
   6  -3   8      293.37      246.91     16.06 o 
   7  -3   8      245.56      248.77     20.01 o 
   8  -3   8      365.67      333.94     49.14 o 
  -7  -2   8        1.66       -4.22     28.18 o 
  -6  -2   8       40.41       29.73     24.51 o 
  -5  -2   8      137.95      139.00     24.78 o 
  -4  -2   8      219.85      217.07     23.83 o 
  -3  -2   8      144.17      151.94     18.18 o 
  -2  -2   8      348.27      381.88     22.79 o 
  -1  -2   8       23.87       12.47     11.91 o 
   0  -2   8     4841.32     4396.28    101.42 o 
   1  -2   8     3589.22     3565.89     81.60 o 
   2  -2   8        6.99       22.17     13.39 o 
   3  -2   8     3351.17     3413.76     80.96 o 
   4  -2   8     2859.88     2877.09     66.49 o 
   5  -2   8       66.62       85.89     12.64 o 
   6  -2   8     2736.75     2787.10     84.93 o 
   7  -2   8       27.10       20.08     22.06 o 
   8  -2   8      930.69      848.05     63.08 o 
   9  -2   8      207.09      225.81     25.18 o 
  -6  -1   8        9.06       34.63     24.11 o 
  -5  -1   8       23.07       40.63     21.54 o 
  -4  -1   8      489.39      539.29     52.28 o 
  -3  -1   8      775.59      797.56     40.63 o 
  -2  -1   8     1224.93     1235.83     33.07 o 
  -1  -1   8      137.39      143.84     11.68 o 
   0  -1   8       82.50      124.32     10.24 o 
   1  -1   8        8.30       -0.01      8.20 o 
   2  -1   8      111.47      134.65     10.45 o 
   3  -1   8     5942.04     5979.96    135.55 o 
   4  -1   8     3604.44     3753.45     81.45 o 
   5  -1   8       60.46       34.64     12.22 o 
   6  -1   8      676.72      693.35     27.37 o 
   7  -1   8      419.14      457.98     21.57 o 
   8  -1   8      117.99       95.19     19.24 o 
   9  -1   8       31.50       43.12     19.67 o 
  -6   0   8       73.57      138.98     37.37 o 
  -5   0   8       32.53       34.12     21.50 o 
  -4   0   8        0.64       11.85     18.65 o 
  -3   0   8        4.59       -9.32     11.24 o 
  -2   0   8      786.19      810.56     23.77 o 
  -1   0   8      588.15      623.39     17.02 o 
   0   0   8      207.14      245.23     12.33 o 
   1   0   8      420.66      430.08     17.77 o 
   2   0   8     1981.56     2050.81     53.85 o 
   3   0   8     1124.14     1131.42     28.30 o 
   4   0   8     1130.70     1118.07     28.81 o 
   5   0   8      324.64      333.93     17.34 o 
   6   0   8       46.90       41.04     11.54 o 
   7   0   8       29.15       11.28     13.15 o 
   8   0   8        0.10      -18.95     23.58 o 
   9   0   8        0.57       19.14     17.48 o 
  10   0   8       77.59       90.99     34.07 o 
  -6   1   8       18.40       47.02     62.98 o 
  -5   1   8      113.48      115.72     37.46 o 
  -4   1   8       31.52       69.46     33.04 o 
  -3   1   8      944.75      951.05     32.41 o 
  -2   1   8      504.32      562.60     26.25 o 
  -1   1   8       34.09       48.53     12.60 o 
   0   1   8        2.61       19.60     10.74 o 
   1   1   8    10854.00    10967.21    265.83 o 
   2   1   8       35.99       35.36      8.70 o 
   3   1   8     2079.59     2131.03     55.19 o 
   4   1   8      299.92      295.71     12.44 o 
   5   1   8      750.62      759.72     27.07 o 
   6   1   8     2285.65     2258.86     68.59 o 
   7   1   8      182.93      220.40     14.47 o 
   8   1   8      168.05      156.52     15.54 o 
   9   1   8      790.26      641.66     31.64 o 
  10   1   8        1.30       22.29     17.87 o 
  -5   2   8       15.10       43.12     39.16 o 
  -4   2   8       91.47      145.69     37.84 o 
  -3   2   8       97.01       94.90     58.36 o 
  -2   2   8     1302.52     1388.72     53.92 o 
  -1   2   8      839.46      928.67     47.35 o 
   0   2   8      439.36      387.41     20.25 o 
   1   2   8      885.31      848.78     25.22 o 
   2   2   8      837.17      863.54     33.08 o 
   3   2   8      138.23      145.57      9.76 o 
   4   2   8     8036.83     7708.85    187.43 o 
   5   2   8       13.44       -1.72     11.09 o 
   6   2   8     1171.14     1164.16     51.40 o 
   7   2   8      271.22      311.47     27.48 o 
   8   2   8     1087.98     1149.75     42.75 o 
   9   2   8       47.59       33.48     16.58 o 
  10   2   8       13.47        6.72     29.75 o 
  -5   3   8       61.13       38.65     49.80 o 
  -4   3   8       22.36       17.72     24.64 o 
  -3   3   8       43.06       69.66     35.73 o 
  -2   3   8      221.89      225.31     19.54 o 
  -1   3   8        7.32       13.02     13.53 o 
   0   3   8      182.16      192.02     12.41 o 
   1   3   8     2204.68     2078.79     50.69 o 
   2   3   8      736.64      680.57     23.46 o 
   3   3   8      652.18      606.32     18.66 o 
   4   3   8      309.06      335.56     17.57 o 
   5   3   8     5302.34     5227.41    115.86 o 
   6   3   8      269.00      283.18     14.01 o 
   7   3   8       60.08       82.04     14.74 o 
   8   3   8      104.93      148.66     12.86 o 
   9   3   8      138.64      150.18     18.46 o 
  10   3   8        6.31      -17.16     17.16 o 
  -4   4   8      141.77      147.80     27.18 o 
  -3   4   8      140.59      123.12     23.99 o 
  -2   4   8      245.08      206.05     36.11 o 
  -1   4   8      294.02      312.68     21.45 o 
   0   4   8       17.42        9.98     12.28 o 
   1   4   8     1368.50     1309.04     34.55 o 
   2   4   8      695.95      699.61     24.36 o 
   3   4   8      214.21      192.54     11.85 o 
   4   4   8      399.81      414.67     14.83 o 
   5   4   8      626.57      565.44     27.09 o 
   6   4   8       14.58        8.09      9.81 o 
   7   4   8      418.86      433.24     18.37 o 
   8   4   8      501.07      548.10     29.11 o 
   9   4   8      440.87      460.35     32.25 o 
  10   4   8       16.98      -20.41     20.82 o 
  -4   5   8        8.28      -27.42     27.42 o 
  -3   5   8       41.58       35.89     24.08 o 
  -2   5   8       64.52       36.57     24.04 o 
  -1   5   8      944.12      956.01     41.79 o 
   0   5   8      115.58      122.37     18.09 o 
   1   5   8      302.05      296.02     17.05 o 
   2   5   8      827.99      826.77     25.19 o 
   3   5   8     1209.92     1180.85     33.45 o 
   4   5   8     1891.14     1944.95     45.57 o 
   5   5   8     1236.45     1259.66     31.28 o 
   6   5   8       25.06       21.33     11.03 o 
   7   5   8       96.19       81.34     12.35 o 
   8   5   8       62.13       72.12     13.43 o 
   9   5   8      127.34      181.05     25.62 o 
  10   5   8        1.00       -9.39     20.26 o 
  -3   6   8        6.14        9.84     30.14 o 
  -2   6   8      208.78      192.63     30.88 o 
  -1   6   8      125.76      126.59     28.27 o 
   0   6   8       11.79       11.22     20.37 o 
   1   6   8       12.60       42.20     32.08 o 
   2   6   8     2866.00     2581.06    129.73 o 
   3   6   8      158.39      145.32     16.08 o 
   4   6   8      192.64      169.31     14.12 o 
   5   6   8       79.37       64.22      9.76 o 
   6   6   8     1914.66     1843.96     60.64 o 
   7   6   8      312.47      289.08     18.08 o 
   8   6   8       50.56       30.53     14.38 o 
   9   6   8        8.29       15.07     19.34 o 
  10   6   8      162.48      179.45     48.39 o 
  -2   7   8        7.18       -9.25     30.55 o 
  -1   7   8       77.30       59.40     26.79 o 
   0   7   8       71.18       88.53     23.11 o 
   1   7   8      298.72      287.74     24.93 o 
   2   7   8      248.64      208.03     22.33 o 
   3   7   8     1082.99      991.67     47.25 o 
   4   7   8      101.54      109.32     16.66 o 
   5   7   8      543.45      521.17     25.78 o 
   6   7   8       44.57       33.98     15.67 o 
   7   7   8       37.77       27.14     17.50 o 
   8   7   8       36.14       26.75     13.77 o 
   9   7   8      706.22      710.56     38.57 o 
  10   7   8        4.42        6.28     21.70 o 
  -1   8   8       98.27      112.60     32.35 o 
   0   8   8      116.53       61.26     28.40 o 
   1   8   8       13.43       37.79     22.70 o 
   2   8   8       29.84       12.50     23.36 o 
   3   8   8        1.04      -18.89     18.89 o 
   4   8   8      108.72       85.05     21.01 o 
   5   8   8      382.04      426.50     21.43 o 
   6   8   8      603.21      497.69     27.74 o 
   7   8   8       37.80       21.66     14.05 o 
   8   8   8        2.57        1.44     15.07 o 
   9   8   8       43.22       40.98     22.04 o 
  10   8   8       39.87       43.24     22.56 o 
   1   9   8       30.94       36.82     24.27 o 
   2   9   8      167.79      179.67     24.88 o 
   3   9   8      153.45      164.43     23.35 o 
   4   9   8      177.19      161.38     27.05 o 
   5   9   8       75.96       85.01     32.92 o 
   6   9   8      223.91      273.36     28.15 o 
   7   9   8      100.95      102.73     20.98 o 
   8   9   8       39.60       17.93     19.61 o 
   9   9   8        0.20      -21.24     21.24 o 
   2  10   8       34.19       56.75     39.23 o 
   3  10   8        0.23        1.85     37.40 o 
   4  10   8      467.73      501.13     36.51 o 
   5  10   8       44.32       53.82     27.99 o 
   6  10   8       15.79        6.57     23.54 o 
   7  10   8       21.62       40.90     24.88 o 
   8  10   8       34.94       15.29     31.77 o 
  -3  -9   9        3.36      -21.25     47.30 o 
  -2  -9   9      203.24      161.91     45.96 o 
  -1  -9   9      291.65      352.72     51.02 o 
   0  -9   9       14.14       28.54     44.20 o 
   1  -9   9       92.46      103.10     60.81 o 
  -4  -8   9      157.45      203.68     77.86 o 
  -3  -8   9        7.19       14.46     45.04 o 
  -2  -8   9       91.45      120.15     42.78 o 
  -1  -8   9      364.47      407.53     48.89 o 
   0  -8   9       60.21      109.16     40.60 o 
   1  -8   9      955.73      942.26     96.04 o 
   2  -8   9      536.23      514.01     74.65 o 
   3  -8   9       34.74       56.82     57.45 o 
  -5  -7   9       66.07       47.57     38.69 o 
  -4  -7   9      208.75      253.65     75.56 o 
  -3  -7   9        1.17      -13.03     48.02 o 
  -2  -7   9      276.34      244.87     43.65 o 
  -1  -7   9      912.38      961.80     70.75 o 
   0  -7   9      368.42      364.71     44.66 o 
   1  -7   9      116.60      130.79     36.39 o 
   2  -7   9       25.61       49.66     32.85 o 
   3  -7   9     1030.95      848.70     79.96 o 
   4  -7   9      308.89      276.31     38.10 o 
  -5  -6   9       34.78      -15.97     67.31 o 
  -4  -6   9        8.24      -45.50     61.09 o 
  -3  -6   9       20.63       30.65     41.24 o 
  -2  -6   9      523.47      567.24     52.45 o 
  -1  -6   9      500.02      554.14     51.60 o 
   0  -6   9       19.31       34.79     33.46 o 
   1  -6   9       87.18       40.65     23.40 o 
   2  -6   9       79.60       67.78     19.09 o 
   3  -6   9      825.84      726.41     87.61 o 
   4  -6   9      220.70      194.36     31.67 o 
   5  -6   9      235.71      193.44     42.15 o 
   6  -6   9     1098.46      958.80     63.51 o 
  -6  -5   9       45.45       41.39     35.09 o 
  -5  -5   9      103.78       63.91     32.88 o 
  -4  -5   9      292.93      217.54     30.48 o 
  -3  -5   9      214.24      248.90     45.64 o 
  -2  -5   9      182.04      216.89     39.49 o 
  -1  -5   9      103.51       85.28     36.43 o 
   0  -5   9      304.77      381.32     41.39 o 
   1  -5   9      275.99      285.44     19.77 o 
   2  -5   9     2043.56     2040.17     83.18 o 
   3  -5   9      425.58      452.04     70.42 o 
   4  -5   9      249.04      231.11     58.78 o 
   5  -5   9        0.41       23.67     26.74 o 
   6  -5   9        0.79       -1.57     26.03 o 
  -6  -4   9       79.17       43.85     37.20 o 
  -5  -4   9      203.72      133.00     26.99 o 
  -4  -4   9        4.77       18.81     23.48 o 
  -3  -4   9      488.36      421.71     28.94 o 
  -2  -4   9       27.79       34.10     19.80 o 
  -1  -4   9     1221.47     1106.57     70.63 o 
   0  -4   9      756.46      865.78     34.66 o 
   1  -4   9     1586.54     1536.87     58.04 o 
   2  -4   9       89.63      106.56     13.61 o 
   3  -4   9     1029.52     1067.98     38.53 o 
   4  -4   9      289.32      285.09     43.60 o 
   5  -4   9      896.32      870.26     45.71 o 
   6  -4   9      308.00      263.72     31.64 o 
   7  -4   9       22.15       -5.56     25.23 o 
  -6  -3   9       59.10       68.78     30.40 o 
  -5  -3   9      132.00      102.17     25.53 o 
  -4  -3   9        4.37        2.98     22.73 o 
  -3  -3   9       53.63       40.05     30.05 o 
  -2  -3   9      753.37      697.29     48.45 o 
  -1  -3   9     1498.49     1348.34     42.87 o 
   0  -3   9       10.40        4.02     10.67 o 
   1  -3   9     2252.89     2224.38     57.69 o 
   2  -3   9     1779.59     1736.72     50.57 o 
   3  -3   9       46.12       52.96     13.26 o 
   4  -3   9     4282.70     4229.19    122.86 o 
   5  -3   9        1.54        5.92     13.85 o 
   6  -3   9     2267.73     2132.53     66.08 o 
   7  -3   9      815.87      766.26     59.03 o 
   8  -3   9       91.45      114.18     44.42 o 
  -6  -2   9       87.38       64.40     40.13 o 
  -5  -2   9      108.16      121.54     25.41 o 
  -4  -2   9      193.41      209.31     24.51 o 
  -3  -2   9       20.91       -3.38     26.23 o 
  -2  -2   9        0.25      -12.72     12.72 o 
  -1  -2   9       30.53       24.26     13.31 o 
   0  -2   9      230.89      258.67     14.35 o 
   1  -2   9     2790.47     2621.33     66.97 o 
   2  -2   9     3516.66     3564.94     88.24 o 
   3  -2   9      300.71      293.16     22.91 o 
   4  -2   9     1709.64     1711.78     48.54 o 
   5  -2   9      133.60      155.79     17.36 o 
   6  -2   9       50.74       47.91     15.60 o 
   7  -2   9      266.80      289.08     22.54 o 
   8  -2   9       96.70      116.70     34.39 o 
  -6  -1   9        7.40       14.68     44.38 o 
  -5  -1   9        8.50       33.40     35.92 o 
  -4  -1   9       64.72       73.89     20.60 o 
  -3  -1   9      237.84      231.11     24.88 o 
  -2  -1   9      110.17      141.86     16.83 o 
  -1  -1   9      297.15      294.82     13.80 o 
   0  -1   9     1631.77     1766.82     42.14 o 
   1  -1   9      345.87      340.26     22.37 o 
   2  -1   9      728.00      752.94     41.31 o 
   3  -1   9      259.76      250.27     12.94 o 
   4  -1   9      111.77      126.02     10.28 o 
   5  -1   9       25.39       24.03     14.36 o 
   6  -1   9       15.74       -0.56     14.04 o 
   7  -1   9       13.66        0.28     14.82 o 
   8  -1   9      131.67      164.88     25.93 o 
   9  -1   9      218.70      221.41     26.89 o 
  -5   0   9      226.93      253.07     78.56 o 
  -4   0   9       21.35       35.10     33.64 o 
  -3   0   9       87.52       58.71     21.60 o 
  -2   0   9      177.20      228.36     15.26 o 
  -1   0   9     3094.63     3438.61     70.26 o 
   0   0   9       63.45       80.48     11.00 o 
   1   0   9      979.35     1135.14     42.84 o 
   2   0   9      238.34      316.85     19.90 o 
   3   0   9     1199.60     1192.48     30.62 o 
   4   0   9     2394.13     2397.29     58.65 o 
   5   0   9      368.18      394.63     23.23 o 
   6   0   9      320.73      318.83     17.52 o 
   7   0   9     2644.82     2532.14     71.21 o 
   8   0   9        3.71      -19.66     38.02 o 
   9   0   9       67.30       84.40     24.44 o 
  -5   1   9       69.01      117.43     39.58 o 
  -4   1   9      295.53      354.94     60.95 o 
  -3   1   9      345.13      416.37     67.62 o 
  -2   1   9      102.92      155.85     18.87 o 
  -1   1   9      216.35      282.23     20.36 o 
   0   1   9      468.96      569.88     22.99 o 
   1   1   9        9.04       49.73     11.21 o 
   2   1   9     6480.23     6594.49    162.13 o 
   3   1   9       46.73       38.52      9.89 o 
   4   1   9     2233.61     2226.09     57.17 o 
   5   1   9     1197.42     1228.37     38.68 o 
   6   1   9     1923.95     1901.03     63.31 o 
   7   1   9      214.81      247.09     16.93 o 
   8   1   9       28.72       28.78     17.98 o 
   9   1   9        5.99      -10.64     44.43 o 
  10   1   9      441.72      412.31     47.14 o 
  -5   2   9        3.14       49.86     42.14 o 
  -4   2   9       47.75      115.89     40.43 o 
  -3   2   9       27.40       34.32     42.01 o 
  -2   2   9      170.91      232.95     34.22 o 
  -1   2   9     1104.80     1129.74     41.81 o 
   0   2   9      943.93      964.69     36.26 o 
   1   2   9      130.75      137.81     12.37 o 
   2   2   9      654.87      662.43     31.43 o 
   3   2   9     4066.56     4175.93    102.51 o 
   4   2   9      302.23      322.41     22.05 o 
   5   2   9      306.84      322.56     13.46 o 
   6   2   9       73.96      105.14     22.94 o 
   7   2   9      685.65      705.28     29.55 o 
   8   2   9       21.29       31.83     27.67 o 
   9   2   9      776.91      872.43     58.93 o 
  10   2   9        2.29       28.73     63.15 o 
  -4   3   9       82.55       74.23     32.11 o 
  -3   3   9       64.39       65.39     75.24 o 
  -2   3   9        4.65       84.50     57.87 o 
  -1   3   9      320.44      331.77     22.43 o 
   0   3   9      199.84      212.88     19.19 o 
   1   3   9      122.86      131.79     12.84 o 
   2   3   9      514.91      520.05     20.90 o 
   3   3   9      545.14      558.74     21.37 o 
   4   3   9        0.12        5.09     10.74 o 
   5   3   9      666.20      635.06     23.58 o 
   6   3   9      852.41      817.45     41.16 o 
   7   3   9     1195.36     1175.18     53.68 o 
   8   3   9       71.76      115.16     21.04 o 
   9   3   9      118.58      117.51     24.07 o 
  10   3   9       19.69       10.88     31.04 o 
  -3   4   9      200.65      217.84     30.43 o 
  -2   4   9       29.19        2.63     37.88 o 
  -1   4   9      142.64      138.64     23.88 o 
   0   4   9      446.17      447.76     30.51 o 
   1   4   9      979.65      965.40     37.82 o 
   2   4   9     1290.02     1198.23     35.56 o 
   3   4   9     1782.63     1720.00     70.65 o 
   4   4   9      261.57      274.62     16.07 o 
   5   4   9      855.78      851.14     39.30 o 
   6   4   9        5.92        5.23     12.35 o 
   7   4   9      101.40      130.49     15.30 o 
   8   4   9       64.22      100.00     19.18 o 
   9   4   9       43.36       -3.93     22.02 o 
  10   4   9      193.87      168.82     25.62 o 
  -3   5   9       32.19       11.14     33.35 o 
  -2   5   9        0.58      -17.77     27.28 o 
  -1   5   9       24.23       86.25     43.41 o 
   0   5   9     1607.57     1525.42     88.32 o 
   1   5   9       29.21       12.97     31.07 o 
   2   5   9      177.62      133.05     34.05 o 
   3   5   9       40.83       32.24     15.99 o 
   4   5   9     2843.19     2665.30     73.80 o 
   5   5   9      442.71      429.81     20.98 o 
   6   5   9       16.89       -8.68     14.27 o 
   7   5   9        3.04        2.25     18.79 o 
   8   5   9     1051.82      989.69     38.01 o 
   9   5   9      269.94      289.29     28.75 o 
  10   5   9       88.24      144.99     24.18 o 
  -2   6   9        0.11        4.06     32.90 o 
  -1   6   9       31.84       23.48     28.67 o 
   0   6   9       65.96       67.88     27.51 o 
   1   6   9      577.97      548.17     46.84 o 
   2   6   9      144.53      120.23     32.91 o 
   3   6   9      428.08      398.32     40.00 o 
   4   6   9       86.94       92.23     16.81 o 
   5   6   9       14.04       -4.50     15.19 o 
   6   6   9      112.49       95.25     29.39 o 
   7   6   9     2315.82     2224.79     83.85 o 
   8   6   9       66.26       50.67     19.90 o 
   9   6   9       98.37       73.75     21.55 o 
  10   6   9        9.55      -13.39     22.66 o 
  -1   7   9       15.28        5.93     32.81 o 
   0   7   9        5.48       10.53     25.34 o 
   1   7   9       41.84       34.10     25.53 o 
   2   7   9       15.66       -2.95     22.08 o 
   3   7   9      260.94      265.62     36.86 o 
   4   7   9      740.33      678.67     52.58 o 
   5   7   9      177.61      212.43     21.37 o 
   6   7   9       16.48       -9.32     30.57 o 
   7   7   9       19.00        1.76     30.27 o 
   8   7   9       43.88       37.73     19.84 o 
   9   7   9        0.34       -5.39     20.95 o 
  10   7   9      133.83      106.26     23.80 o 
   0   8   9      107.02      105.19     59.34 o 
   1   8   9      161.75      177.28     28.71 o 
   2   8   9      114.05       96.96     25.49 o 
   3   8   9      102.48      101.48     24.45 o 
   4   8   9      307.96      291.72     34.03 o 
   5   8   9      289.60      335.40     38.16 o 
   6   8   9       67.40       74.56     21.36 o 
   7   8   9        1.58       -8.12     20.26 o 
   8   8   9      131.29      149.73     21.73 o 
   9   8   9        0.11      -13.20     21.88 o 
   2   9   9      317.63      384.77     49.39 o 
   3   9   9       49.95       89.50     25.64 o 
   4   9   9       40.46       38.39     24.68 o 
   5   9   9       37.86       67.67     26.79 o 
   6   9   9       96.96      109.44     27.51 o 
   7   9   9      642.90      614.05     39.80 o 
   8   9   9      277.48      285.91     25.79 o 
   4  10   9      121.72      188.60     42.46 o 
   5  10   9      394.52      356.82     39.70 o 
   6  10   9       25.43       50.24     29.71 o 
  -3  -8  10      272.08      191.84     55.40 o 
  -2  -8  10       36.24       -0.29     49.37 o 
  -1  -8  10       19.09       41.28     49.22 o 
   0  -8  10       65.76       79.43     45.91 o 
   1  -8  10      377.75      343.47     71.36 o 
   2  -8  10      324.21      315.09     68.15 o 
  -4  -7  10       83.45       79.54     75.07 o 
  -3  -7  10      221.86      210.55     52.71 o 
  -2  -7  10        1.82      -33.98     46.26 o 
  -1  -7  10       34.64       -3.82     48.23 o 
   0  -7  10       65.14       27.92     43.78 o 
   1  -7  10      275.42      318.43     48.17 o 
   2  -7  10      118.41      159.15     61.93 o 
   3  -7  10      169.77      205.49     64.23 o 
   4  -7  10     1322.07     1152.33     90.27 o 
  -4  -6  10       41.95       45.00     49.91 o 
  -3  -6  10        3.21      -30.06     47.91 o 
  -2  -6  10       76.01       49.09     44.97 o 
  -1  -6  10       72.83       32.79     42.49 o 
   0  -6  10     1060.83     1022.02     74.29 o 
   1  -6  10      376.80      448.10     50.72 o 
   2  -6  10      330.72      318.09     68.15 o 
   3  -6  10       24.17       -9.55     33.05 o 
   4  -6  10        4.72        1.13     32.80 o 
   5  -6  10       36.09       62.26     33.79 o 
  -5  -5  10       60.49       68.15     63.88 o 
  -4  -5  10        1.42      -20.30     58.01 o 
  -3  -5  10      339.96      160.59     48.07 o 
  -2  -5  10      477.94      496.59     53.09 o 
  -1  -5  10      282.77      305.96     45.57 o 
   0  -5  10       98.23       81.54     39.11 o 
   1  -5  10      381.91      428.78     65.28 o 
   2  -5  10      183.90      199.69     23.23 o 
   3  -5  10     1076.93     1060.79     67.99 o 
   4  -5  10      218.12      212.44     34.89 o 
   5  -5  10       38.42       23.61     30.51 o 
   6  -5  10       12.34       -2.54     30.69 o 
  -5  -4  10        7.02       -9.92     57.14 o 
  -4  -4  10       45.91       37.70     35.19 o 
  -3  -4  10      374.95      313.30     67.73 o 
  -2  -4  10        0.72      -46.93     46.93 o 
  -1  -4  10      487.38      446.12     49.97 o 
   0  -4  10     1269.26     1058.88    120.99 o 
   1  -4  10       73.80       89.44     29.76 o 
   2  -4  10     2185.32     2157.67     78.16 o 
   3  -4  10       40.75       47.74     30.78 o 
   4  -4  10     2233.05     2021.69    113.48 o 
   5  -4  10     1511.66     1405.69     80.55 o 
   6  -4  10       90.16      144.35     42.01 o 
   7  -4  10      404.07      368.75     70.11 o 
  -5  -3  10        5.64      -63.05     69.76 o 
  -4  -3  10        1.75       -2.54     61.16 o 
  -3  -3  10        4.53       -9.64     28.32 o 
  -2  -3  10       63.25      -20.47     40.94 o 
  -1  -3  10      952.18      809.84     62.57 o 
   0  -3  10     2107.44     1830.51    101.59 o 
   1  -3  10      284.09      248.00     20.28 o 
   2  -3  10     1311.61     1235.03     50.91 o 
   3  -3  10       30.70       55.89     24.03 o 
   4  -3  10      116.04       92.05     29.51 o 
   5  -3  10      311.58      323.61     35.16 o 
   6  -3  10      220.23      221.87     32.16 o 
   7  -3  10     1029.33      995.28    101.45 o 
   8  -3  10       76.54       91.10     32.89 o 
  -5  -2  10       24.30       -0.15     48.54 o 
  -4  -2  10        7.52       20.47     35.75 o 
  -3  -2  10      109.50      110.45     29.33 o 
  -2  -2  10      849.59      822.84     37.60 o 
  -1  -2  10        0.15      -34.58     34.58 o 
   0  -2  10       30.22      -25.55     34.83 o 
   1  -2  10        3.66      -15.89     15.89 o 
   2  -2  10        4.13       12.34     13.59 o 
   3  -2  10       20.15       36.02     13.73 o 
   4  -2  10      156.44      139.53     23.59 o 
   5  -2  10      123.38      102.59     25.65 o 
   6  -2  10       93.04       82.80     24.36 o 
   7  -2  10      442.34      404.86     37.04 o 
   8  -2  10       52.58       72.96     39.77 o 
  -5  -1  10        6.80        9.42     37.79 o 
  -4  -1  10       58.74       95.42     41.41 o 
  -3  -1  10      761.04      777.70    139.83 o 
  -2  -1  10        1.89       28.32     20.64 o 
  -1  -1  10      399.65      451.37     25.57 o 
   0  -1  10       80.90      117.23     28.93 o 
   1  -1  10     1119.85     1206.89     48.44 o 
   2  -1  10      846.05      783.23     38.93 o 
   3  -1  10       78.91      106.15     12.55 o 
   4  -1  10       71.50       70.93     13.06 o 
   5  -1  10     3790.08     3910.08    139.92 o 
   6  -1  10        9.89        1.67     16.57 o 
   7  -1  10      115.53       68.82     22.64 o 
   8  -1  10       55.55       64.69     27.08 o 
   9  -1  10        3.35       16.83     26.72 o 
  -5   0  10       45.76       99.37     40.87 o 
  -4   0  10       19.50       55.70     36.36 o 
  -3   0  10       26.97       55.51     34.93 o 
  -2   0  10       90.37      102.19     19.21 o 
  -1   0  10        8.84       43.98     20.33 o 
   0   0  10     3260.78     3621.11    100.30 o 
   1   0  10      306.33      348.82     16.32 o 
   2   0  10     2224.28     2344.30     57.05 o 
   3   0  10     2242.34     2293.72     59.68 o 
   4   0  10     1759.17     1750.32     46.70 o 
   5   0  10      371.17      383.02     21.32 o 
   6   0  10       18.80       42.66     15.77 o 
   7   0  10       14.96       33.21     16.77 o 
   8   0  10     1600.69     1441.52     81.35 o 
   9   0  10       35.65       20.91     27.47 o 
  -4   1  10       18.58       72.43     37.46 o 
  -3   1  10      164.84      190.98     39.92 o 
  -2   1  10      345.43      420.33     35.28 o 
  -1   1  10       22.31       69.03     20.15 o 
   0   1  10      624.13      703.55     43.60 o 
   1   1  10     1572.05     1702.10     57.67 o 
   2   1  10      131.34      181.71     15.29 o 
   3   1  10      532.10      549.49     29.89 o 
   4   1  10        3.40       10.73     11.74 o 
   5   1  10     1466.93     1448.40     54.31 o 
   6   1  10      315.90      336.59     26.87 o 
   7   1  10     1374.62     1485.00     67.67 o 
   8   1  10        0.45       13.03     20.60 o 
   9   1  10      479.23      495.58     42.76 o 
  -4   2  10        3.12       12.51     63.26 o 
  -3   2  10       49.89       80.75     37.77 o 
  -2   2  10       32.02       77.29     25.74 o 
  -1   2  10       76.27       92.79     27.95 o 
   0   2  10      409.69      421.58     41.25 o 
   1   2  10      352.59      372.06     39.13 o 
   2   2  10       44.12       57.74     16.14 o 
   3   2  10      432.50      442.86     21.25 o 
   4   2  10      585.04      595.64     33.13 o 
   5   2  10     1894.61     2013.57    103.72 o 
   6   2  10      274.71      307.19     29.51 o 
   7   2  10      434.48      490.84     43.90 o 
   8   2  10        8.30       39.93     27.76 o 
   9   2  10       69.27       77.44     32.86 o 
  10   2  10      143.02      202.71     43.16 o 
  -3   3  10       36.38       70.73     67.52 o 
  -2   3  10      132.26       83.25     60.39 o 
  -1   3  10      456.53      486.30     47.35 o 
   0   3  10      403.38      378.99     42.53 o 
   1   3  10     1161.77     1160.04     74.26 o 
   2   3  10      335.91      317.56     21.60 o 
   3   3  10     1165.77     1222.14     49.04 o 
   4   3  10       27.56        7.35     13.23 o 
   5   3  10      146.68      196.51     27.87 o 
   6   3  10      155.69      204.59     20.01 o 
   7   3  10       93.67      118.62     23.88 o 
   8   3  10      695.74      663.64     38.46 o 
   9   3  10      210.79      219.57     37.96 o 
  10   3  10        5.99       42.22     33.26 o 
  -3   4  10       31.77       47.15     36.01 o 
  -2   4  10      502.11      512.68     82.55 o 
  -1   4  10        2.37      -32.53     37.12 o 
   0   4  10      186.25      180.02     56.09 o 
   1   4  10        2.33       13.15     36.34 o 
   2   4  10     1798.41     1638.34     92.59 o 
   3   4  10      435.57      436.32     24.18 o 
   4   4  10        1.26       -2.15     15.92 o 
   5   4  10       11.05       13.97     18.63 o 
   6   4  10     2354.12     2142.50     88.41 o 
   7   4  10      523.85      508.87     32.93 o 
   8   4  10      342.33      367.84     35.68 o 
   9   4  10       27.92       19.88     32.37 o 
  10   4  10      431.16      405.02     84.19 o 
  -2   5  10       20.10       30.63     35.37 o 
  -1   5  10      195.45      169.43     68.85 o 
   0   5  10       84.08       84.02     39.41 o 
   1   5  10      317.52      340.72     43.86 o 
   2   5  10        0.47      -32.90     32.90 o 
   3   5  10      107.29      135.27     34.34 o 
   4   5  10        0.50       -5.98     16.38 o 
   5   5  10     2790.34     2771.18    140.15 o 
   6   5  10      118.46       71.70     39.67 o 
   7   5  10      270.74      248.48     45.22 o 
   8   5  10      110.17      113.43     22.68 o 
   9   5  10      341.11      358.85     28.91 o 
  10   5  10       62.43       44.08     27.78 o 
  -1   6  10       15.11       10.67     35.79 o 
   0   6  10       17.91       -4.97     31.78 o 
   1   6  10      182.99      263.48     43.59 o 
   2   6  10      645.68      629.97     52.47 o 
   3   6  10      303.98      314.51     41.42 o 
   4   6  10       56.18       63.16     33.75 o 
   5   6  10       35.96       11.22     20.80 o 
   6   6  10      136.71       84.61     32.58 o 
   7   6  10       32.22       39.44     33.84 o 
   8   6  10      239.53      213.18     39.24 o 
   9   6  10       57.87       39.26     23.46 o 
  10   6  10       63.93       40.13     24.32 o 
   0   7  10       18.31       13.13     51.76 o 
   1   7  10      181.24      170.25     30.08 o 
   2   7  10       69.46      101.65     27.75 o 
   3   7  10      145.18      201.73     40.45 o 
   4   7  10      221.91      221.24     38.41 o 
   5   7  10        5.63       37.92     40.82 o 
   6   7  10      381.81      380.17     43.07 o 
   7   7  10       23.17       19.39     33.97 o 
   8   7  10      161.62      144.05     35.72 o 
   9   7  10      153.38      163.93     37.02 o 
   1   8  10        6.79       35.43     43.72 o 
   2   8  10       44.84       43.65     27.51 o 
   3   8  10       12.29       23.35     26.44 o 
   4   8  10      256.38      280.61     29.51 o 
   5   8  10      599.61      693.52     39.07 o 
   6   8  10      418.05      448.58     36.42 o 
   7   8  10       33.53       39.04     26.99 o 
   8   8  10      111.51      121.79     24.11 o 
   3   9  10      549.66      529.05     54.78 o 
   4   9  10        0.42       24.56     42.15 o 
   5   9  10        4.10      -28.29     28.29 o 
   6   9  10        5.10       -0.22     38.30 o 
   7   9  10      133.58      105.20     29.46 o 
  -2  -7  11      205.67      122.32     53.94 o 
  -1  -7  11      109.89       79.13     52.60 o 
   0  -7  11      174.52      144.11     50.38 o 
   1  -7  11       26.11       20.34     68.50 o 
   2  -7  11        4.69       33.97     73.18 o 
  -3  -6  11       12.19      -51.57     51.57 o 
  -2  -6  11       37.70       17.45     51.08 o 
  -1  -6  11       90.19       28.67     47.40 o 
   0  -6  11       61.42       74.86     46.16 o 
   1  -6  11      742.68      798.48     66.10 o 
   2  -6  11       32.86       35.79     70.17 o 
   3  -6  11      130.23      149.93     64.30 o 
   4  -6  11       15.54      -17.87     35.94 o 
  -4  -5  11        0.21       -9.27     62.49 o 
  -3  -5  11       43.84      -52.25     52.25 o 
  -2  -5  11      526.66      293.65     57.21 o 
  -1  -5  11      126.30       19.18     48.90 o 
   0  -5  11      670.70      674.31     60.13 o 
   1  -5  11       41.01        4.67     40.75 o 
   2  -5  11     1183.18     1123.87     78.16 o 
   3  -5  11     1380.39     1428.41     87.43 o 
   4  -5  11       97.76      105.46     54.41 o 
   5  -5  11      404.07      366.69     73.08 o 
  -4  -4  11       24.69       -8.54     66.82 o 
  -3  -4  11      153.57      136.18     31.31 o 
  -2  -4  11      654.39      560.18     62.31 o 
  -1  -4  11      104.51      -23.03     42.38 o 
   0  -4  11      537.43      468.02     59.06 o 
   1  -4  11       32.10       -0.41     74.61 o 
   2  -4  11       21.72      -27.93     27.93 o 
   3  -4  11      451.85      397.69     44.57 o 
   4  -4  11       87.86       68.80     35.20 o 
   5  -4  11     1635.31     1596.44     92.57 o 
   6  -4  11      357.90      368.44     41.61 o 
  -4  -3  11      174.00       90.72     75.77 o 
  -3  -3  11        3.91      -64.09     64.09 o 
  -2  -3  11        2.22      -42.13     42.13 o 
  -1  -3  11        6.35      -38.76     38.76 o 
   0  -3  11        2.22      -37.83     37.83 o 
   1  -3  11        9.00      -39.66     39.66 o 
   2  -3  11      202.94      248.20     55.35 o 
   3  -3  11      346.99      352.80     26.36 o 
   4  -3  11       13.41       -7.00     38.06 o 
   5  -3  11      182.45      121.14     33.88 o 
   6  -3  11        6.08       22.47     31.59 o 
   7  -3  11      252.13      248.52     38.04 o 
  -4  -2  11        4.51      -67.66     67.66 o 
  -3  -2  11       70.45       61.58     64.02 o 
  -2  -2  11        5.06      -42.95     42.95 o 
  -1  -2  11      429.07      503.84     53.12 o 
   0  -2  11      223.28      181.01     41.48 o 
   1  -2  11       23.46      -11.44     36.20 o 
   2  -2  11       31.44        5.58     26.85 o 
   3  -2  11     3969.29     3707.06    136.29 o 
   4  -2  11      102.89      102.45     31.37 o 
   5  -2  11      207.80      167.80     52.46 o 
   6  -2  11      132.97      139.97     33.92 o 
   7  -2  11       33.00       16.52     30.55 o 
   8  -2  11      201.70      192.38     34.18 o 
  -4  -1  11       41.71       -3.91     65.63 o 
  -3  -1  11        7.83       -6.15     63.46 o 
  -2  -1  11      513.78      646.20     58.30 o 
  -1  -1  11      104.58      122.63     42.52 o 
   0  -1  11      659.38      732.64     60.17 o 
   1  -1  11     1535.76     1761.75     99.83 o 
   2  -1  11      891.03      840.41     51.58 o 
   3  -1  11      336.60      383.22     38.52 o 
   4  -1  11        9.63       19.32     35.54 o 
   5  -1  11        0.77       27.41     30.39 o 
   6  -1  11     3841.83     3638.00    318.69 o 
   7  -1  11        6.27      -12.54     31.59 o 
   8  -1  11      102.58       41.61     30.89 o 
  -4   0  11      108.03      140.56     67.38 o 
  -3   0  11        2.38        3.01     56.13 o 
  -2   0  11      294.45      310.26     45.91 o 
  -1   0  11      502.89      595.43     52.91 o 
   0   0  11      105.91      174.48     40.80 o 
   1   0  11      150.61      267.80     35.76 o 
   2   0  11        1.05       49.45     16.21 o 
   3   0  11     1185.44     1240.56     41.77 o 
   4   0  11      714.38      716.87     32.84 o 
   5   0  11     1303.36     1484.21    139.33 o 
   6   0  11       28.12       52.14     26.45 o 
   7   0  11      711.62      713.93     50.75 o 
   8   0  11      305.90      339.51     39.04 o 
   9   0  11      301.66      318.87     38.13 o 
  -3   1  11        0.26      -16.64     55.15 o 
  -2   1  11       78.28      160.20     58.15 o 
  -1   1  11      276.54      318.52     35.78 o 
   0   1  11      167.43      265.45     50.90 o 
   1   1  11      112.28      108.08     35.73 o 
   2   1  11      121.66      151.46     26.32 o 
   3   1  11     1646.57     1738.51     58.15 o 
   4   1  11      460.81      484.43     24.93 o 
   5   1  11      781.97      728.01     55.41 o 
   6   1  11        2.40       33.41     30.59 o 
   7   1  11      118.53      155.23     26.00 o 
   8   1  11      344.52      395.83     34.60 o 
   9   1  11       18.40       51.79     28.36 o 
  -3   2  11      130.46      208.57     63.60 o 
  -2   2  11       25.14       85.34     61.58 o 
  -1   2  11      273.04      381.25     35.34 o 
   0   2  11      113.31      138.69     49.98 o 
   1   2  11      505.59      574.82     48.90 o 
   2   2  11       48.71       52.71     32.27 o 
   3   2  11      144.26      172.83     19.18 o 
   4   2  11      178.22      192.00     19.65 o 
   5   2  11      144.76      146.56     33.31 o 
   6   2  11     1271.68     1192.57     75.37 o 
   7   2  11      735.13      722.38     57.40 o 
   8   2  11       58.34       86.94     32.78 o 
   9   2  11       17.12       25.98     35.93 o 
  -2   3  11      146.37      174.95     64.65 o 
  -1   3  11       17.49       27.75     44.73 o 
   0   3  11      632.42      652.19     54.96 o 
   1   3  11      196.62      182.81     38.30 o 
   2   3  11        8.64       47.13     34.76 o 
   3   3  11        5.62      -12.74     26.40 o 
   4   3  11     3350.63     3479.17    105.70 o 
   5   3  11      261.67      282.59     39.93 o 
   6   3  11      374.27      414.16     95.83 o 
   7   3  11        4.94      -25.12     42.85 o 
   8   3  11     1098.98     1091.88     73.22 o 
   9   3  11      108.26      174.57     87.75 o 
  -2   4  11       18.38       54.59     73.39 o 
  -1   4  11      149.49      176.91     67.87 o 
   0   4  11       36.82       15.25     42.30 o 
   1   4  11      110.04      165.95     40.38 o 
   2   4  11       48.66       42.66     39.33 o 
   3   4  11     2044.46     2064.47    112.31 o 
   4   4  11      200.02      191.86     20.62 o 
   5   4  11      371.12      374.49     43.01 o 
   6   4  11      256.85      282.16     62.52 o 
   7   4  11      843.03      739.92     59.33 o 
   8   4  11       79.06      100.83     57.45 o 
   9   4  11       58.89       84.68     38.58 o 
  -1   5  11       33.59       78.42     68.57 o 
   0   5  11      233.41      282.36     88.66 o 
   1   5  11      197.92      239.50     44.18 o 
   2   5  11       97.49      121.74     41.90 o 
   3   5  11        5.85      -29.75     36.20 o 
   4   5  11       55.84       21.32     38.14 o 
   5   5  11       12.66       28.10     27.45 o 
   6   5  11      531.94      486.04     45.38 o 
   7   5  11      256.87      203.39     38.64 o 
   8   5  11      296.77      281.02     41.54 o 
   9   5  11       79.49       18.35     36.88 o 
   0   6  11       19.75       -3.77     65.91 o 
   1   6  11      117.03      209.59     47.62 o 
   2   6  11      107.93      161.12     57.73 o 
   3   6  11        0.49       33.34     40.02 o 
   4   6  11      487.17      510.35     51.96 o 
   5   6  11      143.81      144.34     50.67 o 
   6   6  11      103.81       82.87     36.58 o 
   7   6  11      112.10       97.01     38.72 o 
   8   6  11       88.25       66.86     38.71 o 
   9   6  11       12.04      -20.82     36.90 o 
   1   7  11        0.44       65.05     46.76 o 
   2   7  11      214.45      277.05     47.52 o 
   3   7  11      480.46      519.01     53.83 o 
   4   7  11      652.59      701.89     68.11 o 
   5   7  11        4.23      -57.17     57.17 o 
   6   7  11      365.52      358.84     66.89 o 
   7   7  11      118.95       81.75     39.27 o 
   8   7  11       43.27       44.21     38.38 o 
   3   8  11        7.96       13.65     50.67 o 
   4   8  11       10.54       -6.53     29.99 o 
   5   8  11      156.26       95.83     57.17 o 
   6   8  11      201.90      284.19     66.26 o 
   7   8  11      186.88      128.26     59.34 o 
  -1  -6  12       15.65      -53.09     53.09 o 
   0  -6  12      313.71      229.25     77.13 o 
   1  -6  12      647.06      744.90     70.20 o 
   2  -6  12       65.71      140.28     81.15 o 
   3  -6  12      176.30      129.17     78.77 o 
  -2  -5  12       80.73      -50.48     55.03 o 
  -1  -5  12       68.14      -43.95     52.50 o 
   0  -5  12        5.61      -46.52     46.52 o 
   1  -5  12      214.97      153.99     53.43 o 
   2  -5  12       40.03      -73.32     73.32 o 
   3  -5  12     1232.37     1227.64    122.88 o 
   4  -5  12      547.75      530.02     87.30 o 
  -3  -4  12        5.59      -68.43     71.85 o 
  -2  -4  12        5.99      -49.82     49.82 o 
  -1  -4  12        2.00      -48.02     48.02 o 
   0  -4  12      104.09       27.11     47.37 o 
   1  -4  12      290.44      197.76     65.14 o 
   2  -4  12      109.56      -16.21     45.34 o 
   3  -4  12       55.58      -45.57     68.99 o 
   4  -4  12        0.59      -23.72     38.62 o 
   5  -4  12      236.65      161.43     40.82 o 
  -3  -3  12       91.80       48.23     78.56 o 
  -2  -3  12       15.59      -45.99     45.99 o 
  -1  -3  12       12.99      -47.58     47.58 o 
   0  -3  12       21.86      -37.89     44.76 o 
   1  -3  12     1632.55     1484.90     97.40 o 
   2  -3  12       35.85      -42.29     42.29 o 
   3  -3  12       97.58       33.01     43.51 o 
   4  -3  12      107.13       67.11     36.81 o 
   5  -3  12       72.69       15.47     35.71 o 
   6  -3  12      302.43      226.71     40.49 o 
  -3  -2  12       55.07       68.08     75.91 o 
  -2  -2  12      123.55       57.57     48.97 o 
  -1  -2  12      644.99      737.57     64.41 o 
   0  -2  12      259.59      231.46     46.45 o 
   1  -2  12       45.03      -13.30     54.87 o 
   2  -2  12        0.25      -41.99     41.99 o 
   3  -2  12       28.91       38.90     65.49 o 
   4  -2  12     3434.80     3355.63    359.37 o 
   5  -2  12       35.48       57.51     35.43 o 
   6  -2  12      180.17       93.40     36.27 o 
   7  -2  12      223.23      178.53     57.91 o 
  -3  -1  12       93.41       98.97     66.33 o 
  -2  -1  12        7.27      -39.23     43.24 o 
  -1  -1  12       68.01       35.77     41.61 o 
   0  -1  12       40.08       32.94     44.27 o 
   1  -1  12      899.17     1003.74     72.35 o 
   2  -1  12     1075.42     1192.20     99.57 o 
   3  -1  12      465.62      618.54     51.42 o 
   4  -1  12       81.30       90.55     36.21 o 
   5  -1  12      688.26      663.10     85.31 o 
   6  -1  12      633.00      667.45     56.23 o 
   7  -1  12      490.87      513.84     49.30 o 
  -3   0  12       43.60        6.71     62.98 o 
  -2   0  12       73.16       96.25     61.09 o 
  -1   0  12       29.16       15.97     40.08 o 
   0   0  12        5.68       14.79     39.17 o 
   1   0  12      511.50      618.56     44.45 o 
   2   0  12      123.69      201.83     33.62 o 
   3   0  12      320.61      438.31     38.60 o 
   4   0  12        5.48       51.37     28.91 o 
   5   0  12      378.24      424.93     36.72 o 
   6   0  12      261.67      348.23     43.69 o 
   7   0  12       20.48       54.80     34.89 o 
   8   0  12      524.51      568.31     64.55 o 
  -2   1  12       82.88       45.15     60.39 o 
  -1   1  12      186.50      251.91     44.77 o 
   0   1  12      156.46      202.41     35.28 o 
   1   1  12       21.25       64.59     37.54 o 
   2   1  12      140.74      224.52     54.02 o 
   3   1  12      158.82      176.58     30.08 o 
   4   1  12     1107.01     1141.21     60.76 o 
   5   1  12     1063.47     1135.81     76.47 o 
   6   1  12      124.39      166.37     36.89 o 
   7   1  12       83.89      102.25     37.06 o 
   8   1  12      132.77      184.38     32.12 o 
  -2   2  12      170.53      194.38     65.42 o 
  -1   2  12       47.23       50.82     34.10 o 
   0   2  12       16.12       80.15     30.57 o 
   1   2  12        4.15       36.86     38.06 o 
   2   2  12     3005.30     2938.58    164.92 o 
   3   2  12        0.60      -16.57     42.60 o 
   4   2  12      121.62      146.38     26.34 o 
   5   2  12       24.58       60.25     33.24 o 
   6   2  12     1485.92     1462.63     87.55 o 
   7   2  12      182.65      210.72     38.14 o 
   8   2  12      100.47      200.47     39.92 o 
  -1   3  12       18.07      -15.87     60.81 o 
   0   3  12       48.54       83.21     40.75 o 
   1   3  12      824.93      838.12     63.87 o 
   2   3  12      173.93      204.19     42.60 o 
   3   3  12      224.08      319.67     43.89 o 
   4   3  12      266.16      348.91     33.66 o 
   5   3  12     1149.79     1129.58     74.77 o 
   6   3  12       37.96       88.63     36.01 o 
   7   3  12       69.23      138.68     38.67 o 
   8   3  12       34.68       49.95     50.43 o 
   9   3  12      897.84      977.98     69.56 o 
  -1   4  12       72.60      165.30     76.33 o 
   0   4  12       88.05      125.41     45.49 o 
   1   4  12        0.09       36.58     42.13 o 
   2   4  12       14.51        0.45     39.04 o 
   3   4  12       16.90       16.56     38.38 o 
   4   4  12      439.39      452.00     49.50 o 
   5   4  12      384.82      420.87     55.25 o 
   6   4  12      554.00      612.80     99.36 o 
   7   4  12      344.21      410.17     48.24 o 
   8   4  12      311.26      352.15     64.69 o 
   9   4  12       33.49       57.25     48.30 o 
   0   5  12       32.88       83.35     49.79 o 
   1   5  12        0.83      -16.66     48.04 o 
   2   5  12      418.14      384.00     53.63 o 
   3   5  12      234.85      286.28     50.98 o 
   4   5  12       33.91       24.33     57.07 o 
   5   5  12       76.47      101.70     58.43 o 
   6   5  12      155.99      171.04     41.31 o 
   7   5  12       59.50      116.17     74.65 o 
   8   5  12       79.86       96.08     41.22 o 
   1   6  12      153.25      233.44     55.41 o 
   2   6  12      348.86      467.09     58.81 o 
   3   6  12       16.35       56.19     44.37 o 
   4   6  12      291.73      339.69     50.27 o 
   5   6  12      153.20      214.72     61.93 o 
   6   6  12      141.96      143.43     63.46 o 
   7   6  12      161.36      212.09     44.80 o 
   8   6  12        0.38       15.67     40.40 o 
   3   7  12      130.21      234.23     51.44 o 
   4   7  12       98.19      173.96     47.88 o 
   5   7  12      160.13      165.37     62.28 o 
   6   7  12        7.76       14.61     57.52 o 
   7   7  12      398.25      441.32     74.09 o 
   0  -5  13       97.16      -27.42     55.94 o 
   1  -5  13        6.36      -73.46     73.46 o 
   2  -5  13        5.16      -72.55     72.55 o 
  -1  -4  13      394.67      271.39     61.65 o 
   0  -4  13        6.34      -51.85     51.85 o 
   1  -4  13       28.81      -50.77     50.77 o 
   2  -4  13       28.78      -33.69     77.23 o 
   3  -4  13      133.99       41.45     73.32 o 
   4  -4  13      123.42        4.68     77.93 o 
  -1  -3  13        1.90      -52.28     52.28 o 
   0  -3  13        1.49      -50.80     50.80 o 
   1  -3  13       27.25      -29.43     47.44 o 
   2  -3  13     1986.26     1882.60    111.52 o 
   3  -3  13      133.01      178.23     71.43 o 
   4  -3  13      274.04      209.69     76.26 o 
   5  -3  13      436.34      385.51     48.17 o 
  -1  -2  13      253.20      152.61     51.49 o 
   0  -2  13      541.44      664.42     65.47 o 
   1  -2  13       77.77       62.67     45.05 o 
   2  -2  13      110.35       56.36     44.28 o 
   3  -2  13      226.10      175.58     68.36 o 
   4  -2  13      393.10      471.37     77.93 o 
   5  -2  13      806.38      837.44    115.71 o 
   6  -2  13       34.67      -12.51     51.23 o 
  -1  -1  13      121.16      103.32     82.97 o 
   0  -1  13       46.68       55.76     44.82 o 
   1  -1  13      181.29      186.27     81.74 o 
   2  -1  13        7.98      -19.95     43.48 o 
   3  -1  13      308.62      281.79     47.96 o 
   4  -1  13      126.29      170.98     41.37 o 
   5  -1  13        8.11       17.96     38.27 o 
   6  -1  13      517.23      516.84     52.65 o 
   7  -1  13      759.93      843.37     66.92 o 
  -1   0  13       16.19       41.37     47.74 o 
   0   0  13       17.94      -18.65     41.41 o 
   1   0  13      139.22      147.86     46.53 o 
   2   0  13      592.72      571.27     54.97 o 
   3   0  13     1098.29     1217.85     69.14 o 
   4   0  13      338.94      424.48     54.49 o 
   5   0  13      375.45      433.22     39.83 o 
   6   0  13       30.32       37.97     37.79 o 
   7   0  13        1.11       40.89     37.54 o 
  -1   1  13        2.09       40.17     44.37 o 
   0   1  13     1076.37     1186.53     81.43 o 
   1   1  13        4.10       45.11     35.10 o 
   2   1  13       74.05      136.24     33.89 o 
   3   1  13       23.05       60.48     40.18 o 
   4   1  13     1281.81     1408.38     88.31 o 
   5   1  13      190.36      256.53     34.26 o 
   6   1  13      305.40      375.11     37.90 o 
   7   1  13        4.74       57.96     31.50 o 
   0   2  13       71.78       88.81     35.29 o 
   1   2  13       81.39      156.74     33.70 o 
   2   2  13      210.97      318.09     48.05 o 
   3   2  13      661.97      712.04     59.64 o 
   4   2  13       13.89       66.75     58.29 o 
   5   2  13       83.91      189.15     41.20 o 
   6   2  13       34.95       61.91     36.96 o 
   7   2  13     1672.10     1670.84     97.83 o 
   8   2  13        7.68       52.08     39.21 o 
   0   3  13       30.11       44.07     35.22 o 
   1   3  13       62.02       35.05     42.06 o 
   2   3  13      106.34      180.08     43.07 o 
   3   3  13      252.34      304.00     46.05 o 
   4   3  13      498.37      602.04     53.98 o 
   5   3  13      641.58      696.02     86.74 o 
   6   3  13      228.66      270.32     80.00 o 
   7   3  13       79.16      103.19     41.97 o 
   8   3  13        2.53       55.43     40.93 o 
   1   4  13      128.10      185.16     49.32 o 
   2   4  13        6.94       33.35     45.82 o 
   3   4  13       37.35       22.43     42.38 o 
   4   4  13      134.43      115.01     43.14 o 
   5   4  13       92.17       32.01     63.74 o 
   6   4  13      130.94      197.24     55.85 o 
   7   4  13       27.35      109.55     41.97 o 
   8   4  13      164.30      210.80     98.80 o 
   2   5  13      135.22      172.67     48.03 o 
   3   5  13       93.42       99.86     47.98 o 
   4   5  13      195.07      154.45     49.16 o 
   5   5  13      125.15       44.52     73.39 o 
   6   5  13       18.44       -5.52     71.29 o 
   7   5  13      552.97      543.74     56.66 o 
   4   6  13       13.43       19.77     47.86 o 
   5   6  13      579.14      626.96     91.84 o 
   6   6  13        2.80       56.62     64.72 o 
   1  -3  14       45.98      -50.38     50.38 o 
   2  -3  14      184.28      241.98     83.46 o 
   3  -3  14      516.30      495.70     87.58 o 
   1  -2  14      228.13      190.32     53.26 o 
   2  -2  14        5.86      -50.39     50.39 o 
   3  -2  14        0.41      -67.66     67.66 o 
   4  -2  14      286.20      355.42     83.73 o 
   0  -1  14      124.39       30.78     50.03 o 
   1  -1  14      413.81      421.39     71.68 o 
   2  -1  14      167.18      161.44     62.00 o 
   3  -1  14      237.41      227.58     77.23 o 
   4  -1  14       25.59       43.89     67.66 o 
   5  -1  14        9.47      -44.31     66.33 o 
   1   0  14       35.22       59.59     47.76 o 
   2   0  14      564.90      573.80     61.16 o 
   3   0  14       99.67      176.56     66.33 o 
   4   0  14      277.59      300.69     70.45 o 
   5   0  14        6.14       58.64     68.01 o 
   6   0  14      321.91      315.98     46.84 o 
   1   1  14      367.50      334.56     51.56 o 
   2   1  14       37.46       57.75     41.51 o 
   3   1  14        0.12      -11.38     38.41 o 
   4   1  14        4.20       93.90     44.04 o 
   5   1  14     1297.69     1410.91     92.91 o 
   6   1  14       25.03      105.57     35.61 o 
   1   2  14      136.28      115.54     38.01 o 
   2   2  14      235.61      346.63     41.35 o 
   3   2  14      490.98      563.83     56.77 o 
   4   2  14      170.61      207.80     70.52 o 
   5   2  14       28.92      104.00     66.68 o 
   6   2  14       15.07       12.16     64.79 o 
   2   3  14       13.37       33.03     43.06 o 
   3   3  14       25.08       11.48     41.75 o 
   4   3  14      191.44      268.61     66.47 o 
   5   3  14       68.89       76.95     65.98 o 
   6   3  14      308.90      281.75     66.96 o 
   4   4  14       87.31      160.83     73.25 o 
   5   4  14      347.21      385.82     80.73 o 
                                                 
